# Supplementary material for: Chromosome-level genome assembly of Pinus massoniana provides insights into conifer adaptive evolution
Source: Gigascience. 2025 May 30;14:giaf056. doi: 10.1093/gigascience/giaf056 (PMC12122422; doi:10.1093/gigascience/giaf056)
Supplement: giaf056_Supplemental_Files [file giaf056_supplemental_files.zip]

Archive with 2 entries (2 files):
- Supplemental Materials_04182025.docx
- supplementary tables.xlsx
