# Supplementary material for: Chromosome-level genome assembly of Pinus massoniana provides insights into conifer adaptive evolution
Source: Gigascience. 2025 May 30;14:giaf056. doi: 10.1093/gigascience/giaf056 (PMC12122422; doi:10.1093/gigascience/giaf056)
Supplement: giaf056_Supplemental_Files [file giaf056_supplemental_files.zip › supplementary tables.xlsx]

## Sheet: Table S1
Table S1. Statistics of P. massoniana genome assembly.
Genome size	Estimated/assemblies	23.01/21.91 Gb
Contig	Number/size	49,761/21.88 Gb
	N50 size/longest	1.21/18.2 Mb
Scaffold	Number/size	176/21.91 Gb
	N50 size/longest	1.86/2.37 Gb
Repeat (percentage of the genome)	Total	81.2
	LTR/Gypsy/Copia	60.15/43.59/14.79
Coding gene	Number	80109
	Mean mRNA length	36,064 bp
	Mean coding sequence/ exon/intron length	1,007/1,005/50,645 bp
Functional annotation	Number (percentage of coding genes)	115,405 (89.23)
	GO/KEGG	70,009/92,254
K-mer estimation	Heterozygosity rate	0.00828
	Repetitive rate	0.483

## Sheet: Table S2
Table S2. Chromosome level genome assembly parameters by using Hi-C.
	Contig		Scaffold
	Length(bp)	Number	Length(bp)	Number
N10	4987971	310	2368193263	1
N20	3340233	857	2014869196	2
N30	2401019	1637	1909246272	4
N40	1744067	2707	1867415202	5
N50	1211619	4216	1857752582	6
N60	821691	6413	1824934663	7
N70	519713	9772	1728389604	8
N80	303486	15304	1596883003	10
N90	153182	25458	1521133777	11
Max Length	18210183	--	2368193263	--
Total Number	--	49761	--	176
Total Length	21881483970	--	21906276470	--
GC Ratio	0.38	--	0.38	--

## Sheet: Table  S3
Table S3. Statistics of annotation result of repeated sequence in P. massoniana.
Class		Masked (bp)	%masked
LTR	Copia	3238965781	0.1479
	Gypsy	9547915696	0.4359
	other	388238269	0.0177
TIR	CACTA	73224322	0.0033
	Mutator	36331364	0.0017
	PIF Harbinger	4102840	0.0002
	Tc1 Mariner	22900029	0.001
	hAT	108344276	0.0049
	other	120761168	0.0055
Non-LTR	LINE element	669532947	0.0306
	SINE	2342878	0.0001
Non-TIR	helitron	34297525	0.0016
Satellite		27097267	0.0012
Simple repeat		8444154	0.0004
Unknown		3504385456	0.16
Total		17786883972	0.812

## Sheet: Table S4
	Table S4	Table S4. Details of the transcriptome data of P. massoniana.
		Project ID	Transcriptome data	Study	Tissue	Resource
		1	RNA-Seq of Pinus massoniana: annual seedlings under different durations (0 h, 6 h, 12 h and 24 h) of high CO2 stress	Wu F, Sun X, et al.,2019	leaf	https://www.ncbi.nlm.nih.gov/bioproject/PRJNA561037
		2	RNA-seq of Pinus massoniana: metabolomic data about resin biosynthesis in Pinus massoniana	Bai Q, He B, et al.,2019	stem	https://www.ncbi.nlm.nih.gov/bioproject/PRJNA576798
		3	RNA-Seq of Pinus massoniana: One-year-old Masson pine seedlings in different degrees of drought stress	Fang Y, Jian Bing L, et al.,2009	leaf	https://www.ncbi.nlm.nih.gov/bioproject/PRJNA595650
		4	RNA-Seq of Pinus massoniana: RNA-seq data with different yields of oleoresin in different tissues during different growing seasons	Mei L, Li Z, et al.,2020	needle,trunk xylem	https://www.ncbi.nlm.nih.gov/bioproject/PRJNA637602
		5	RNA-Seq of Pinus massoniana: SL inoculated plants and non inoculated plants under Al stress	Liu H, Chen H, et al.,2020	needle	https://www.ncbi.nlm.nih.gov/bioproject/PRJNA636599
		6	RNA-Seq of Pinus massoniana: MeJA induced Pinus massoniana RNA Seq	Chen R, Huang K, et al.,2021	stem	https://www.ncbi.nlm.nih.gov/bioproject/PRJNA647052
		7	RNA-Seq of Pinus massoniana: Pinus massoniana RNA-seq data for PEG treatment	Xu H, Gao X, et al.,2021	root,leaf	https://www.ncbi.nlm.nih.gov/bioproject/PRJNA648715
		8	RNA-Seq of Pinus massoniana: the Masson pine young shoots RNA-seq data for different time span	Zhu P, Chen Y, et al.,2021	young shoot	https://www.ncbi.nlm.nih.gov/bioproject/PRJNA655997
		9	RNA-Seq of Pinus massoniana: RNA-Seq of developing xylem to identify genes involved in lignin biosynthesis	Ni Z, Han X, et al.,2020	developing xylem	https://www.ncbi.nlm.nih.gov/bioproject/PRJNA656380
		10	RNA-Seq of Pinus massoniana: seedlings under drought stress 0d, 3d, 6d, 9d, 12d	Du M, Ding G, et al.,2018	root,leaf	https://www.ncbi.nlm.nih.gov/bioproject/PRJNA693351
		11	RNA-Seq of Pinus massoniana: the stem of BR treatment	Fan F, Zhou Z, et al.,2021	stem	https://www.ncbi.nlm.nih.gov/bioproject/PRJNA707606
		12	RNA-Seq of Pinus massoniana: the stem of IAA treatment	Zijing Z, Fuhua F, et al.,2021	stem	https://www.ncbi.nlm.nih.gov/bioproject/PRJNA743934
		13	RNA-Seq of Pinus massoniana: expression of pine genes associated with resistance to pine wood nematode	Chen Q, Zhang R, et al.,2021	stem	https://www.ncbi.nlm.nih.gov/bioproject/PRJNA744619
		14	RNA-Seq of Pinus massoniana: root under Pi stress and Pi recorvery treantment	Zhou Z, Shang X, et al.,2022	root	https://www.ncbi.nlm.nih.gov/bioproject/PRJNA748221
		15	RNA-Seq of Pinus massoniana: high resin yield and low resin yield in needles of Pinus massoniana	Li Z, Shen L, et al.,2022	needle	https://www.ncbi.nlm.nih.gov/bioproject/PRJNA749363
		16	RNA-Seq of Pinus massoniana: analysis of the evolution, divergence time and gene flow of pines	Diao S, Ding X, et al.,2019	leaf	https://www.ncbi.nlm.nih.gov/bioproject/PRJNA781761
		17	RNA-Seq of Pinus massoniana: the shoot apical meristems and respective root tip tissue samples of Pinus massoniana	Xiao F, Zhao Y, et al.,2022	root	https://www.ncbi.nlm.nih.gov/bioproject/PRJNA863936
		18	RNA-seq of Pinus massoniana: root under drought response	Du M, Ding G, et al.,2018	root	https://www.ncbi.nlm.nih.gov/bioproject/PRJNA667166

## Sheet: Table S5
Table S5. Gene structure variation across the 13 species used in this study.
	Gene number	mRNA number	Average mRNA length(bp)	Average CDS length (bp)	Average exon length (bp)	Average intron length (bp)	Average exon number	Max intron length (bp)	Min intron length (bp)
Amborella trichopoda	26846	26846	5664.32	946.2	946.2	7371.25	4.09	197206	21
Arabidopsis thaliana	27654	48456	2647.85	1217.58	1749.82	914.64	5.6	17899	14
Ginkgo biloba	41309	41309	25618.2	1177.61	1177.53	33165.7	4.21	1383428	11
Gnetum montanum	27491	27491	7412.28	997.36	1290.28	8508.4	4.46	548775	21
Helianthus annuus	52243	52243	3827.26	1041.07	1041.01	2863.63	4.44	103524	40
Oryza sativa	42189	53131	3137.14	1112.41	1112.41	1724.96	4.22	32958	12
Pinus massoniana	80919	132148	36064	1007.02	1005.83	50645.8	3.57	10405588	28
Pinus tabuliformis	80495	144584	48299.8	912.73	652.79	38924.1	3.08	1146089	20
Populus trichocarpa	34699	52400	4243.68	1260.47	1260.47	2116.49	5.13	42192	22
Sequoiadendron giganteum	41631	41631	12981.8	1090.43	1090.41	13577	4.05	1497429	42
Solanum lycopersicum	34075	34075	3571.42	1026.99	1617.01	3364.47	6.16	218101	6
Sorghum bicolor	34129	47121	4278.78	1162.08	1162.1	2120	4.51	74680	4
Physcomitrella patens	32926	87533	3945.02	1113.77	2586.52	1909.95	7.3	21356	14
			x

## Sheet: Table S6
Table S6. Syntenic blocks between P. massoniana and P. tabuliformi.
Gene id of P. massoniana	Gene id of P. tabuliformis	Bit score
###
gmmutg18680G000010.1	Pt1G12430.1	995
gmmutg45026G000020.1	Pt1G12350.1	3080
gmmutg45026G000010.1	Pt1G12360.1	1890
gmmutg25518G000010.1	Pt1G12280.1	2050
STRG.11081.1.p1	Pt1G12310.2	5170
gmmutg33095G000010.1	Pt1G12330.1	5430
gmmutg151052G000010.1	Pt1G12220.2	375
gmmutg41517G000010.1	Pt1G12100.1	669
gmmutg41517G000010.1	Pt1G12180.1	571
gmmutg6711G000010.2	Pt1G12090.1	2320
MSTRG.43237.1.p1	Pt1G12080.1	1190
gmmutg45677G000010.1	Pt1G12140.1	3170
gmmutg38643G000010.1	Pt1G11930.1	587
gmmutg38643G000010.1	Pt1G12050.1	590
###
gmmutg52467G000010.1	Pt1G73890.1	1310
gmmutg25923G000010.1	Pt1G73910.1	697
gmmutg25781G000010.1	Pt1G73930.1	1180
gmmutg25781G000020.2	Pt1G73940.1	1180
gmmutg5674G000010.2	Pt1G73950.1	1230
MSTRG.16172.1.p1	Pt1G73960.1	1160
gmmutg109260G000010.1	Pt1G73990.1	1150
gmmutg109260G000010.1	Pt1G74110.1	1170
gmmutg114910G000010.1	Pt1G74000.1	1160
gmmutg114910G000010.1	Pt1G74130.1	1180
gmmutg21032G000010.1	Pt1G74040.1	1190
gmmutg21032G000010.1	Pt1G74180.1	1200
gmmutg17159G000010.2	Pt1G74050.1	1340
gmmutg17159G000010.2	Pt1G74190.1	1340
gmmutg3839G000020.2	Pt1G74030.1	1250
gmmutg3839G000020.2	Pt1G74200.1	1210
###
STRG.33408.1.p1	Pt1G73630.1	482
MSTRG.8385.2.p1	Pt1G73640.1	1410
MSTRG.8385.2.p1	Pt1G73740.1	1440
gmmutg12956G000010.1	Pt1G73670.1	3490
gmmutg12956G000010.1	Pt1G73770.1	4140
gmmutg26792G000060.1	Pt1G73600.1	2090
gmmutg26792G000060.1	Pt1G73700.1	2040
gmmutg26792G000050.1	Pt1G73590.1	675
gmmutg26792G000050.1	Pt1G73710.1	694
gmmutg26792G000020.1	Pt1G73580.1	245
gmmutg18881G000010.1	Pt1G73560.1	1900
gmmutg6977G000020.1	Pt1G73550.3	1660
###
gmmutg15193G000020.1	Pt1G47520.1	1100
gmmutg15193G000040.1	Pt1G47460.1	1920
gmmutg8884G000010.1	Pt1G47440.1	1180
MSTRG.37446.1.p1	Pt1G47430.5	1870
gmmutg5198G000010.2	Pt1G47400.1	3520
gmmutg3202G000030.1	Pt1G47390.1	1560
MSTRG.26461.1.p1	Pt1G47370.8	1450
gmmutg10234G000030.1	Pt1G47340.7	691
gmmutg10234G000010.1	Pt1G47300.1	977
gmmutg10234G000020.1	Pt1G47290.4	539
gmmutg7466G000010.1	Pt1G47280.1	493
gmmutg7466G000020.1	Pt1G47270.1	1050
gmmutg18936G000010.1	Pt1G47220.1	5220
gmmutg18936G000020.1	Pt1G47210.1	285
gmmutg18936G000030.1	Pt1G47200.6	2430
gmmutg431806G000010.1	Pt1G47170.8	1660
gmmutg16218G000020.1	Pt1G47050.5	925
gmmutg16218G000020.1	Pt1G47130.1	944
MSTRG.10991.1.p1	Pt1G47120.3	1380
gmmutg81641G000010.1	Pt1G47090.1	2290
gmmutg7617G000010.1	Pt1G47100.1	2570
gmmutg3759G000010.1	Pt1G47110.1	1270
gmmutg3759G000020.1	Pt1G47030.1	618
###
gmmutg23442G000020.1	Pt1G50520.1	1060
gmmutg156896G000010.1	Pt1G50540.17	1760
gmmutg234936G000010.1	Pt1G50500.1	1710
gmmutg5860G000010.1	Pt1G50380.1	955
gmmutg5860G000010.1	Pt1G50430.1	1010
gmmutg5860G000010.1	Pt1G50540.17	1270
gmmutg57784G000010.1	Pt1G50420.5	934
gmmutg57784G000010.1	Pt1G50430.1	930
gmmutg35643G000010.1	Pt1G50350.3	490
STRG.17118.1.p1	Pt1G50400.3	944
###
gmmutg1983G000010.1	Pt1G27060.2	719
gmmutg122968G000020.1	Pt1G27130.1	2130
gmmutg122968G000010.1	Pt1G27140.1	1160
STRG.5875.1.p1	Pt1G27150.2	1250
gmmutg2385G000010.1	Pt1G27180.8	3740
gmmutg13731G000010.1	Pt1G27440.1	1810
gmmutg26083G000010.1	Pt1G27340.1	5380
STRG.25067.1.p1	Pt1G27320.8	1640
gmmutg26083G000040.1	Pt1G27250.1	542
###
gmmutg1662G000040.1	Pt1G26870.1	3360
STRG.22675.1.p1	Pt1G27000.1	3830
gmmutg44958G000010.2	Pt1G26960.1	2440
gmmutg12465G000010.1	Pt1G26740.1	2960
gmmutg1679G000010.1	Pt1G26900.1	1220
gmmutg1679G000020.1	Pt1G26910.1	1170
gmmutg1679G000030.1	Pt1G26920.1	1690
###
gmmutg9966G000040.1	Pt1G14560.1	1820
gmmutg76749G000010.1	Pt1G14600.1	1190
gmmutg2289G000010.1	Pt1G14630.1	1650
gmmutg2289G000010.1	Pt1G14770.1	1660
gmmutg4194G000050.1	Pt1G14680.1	3800
gmmutg4194G000050.1	Pt1G14790.1	3800
gmmutg4194G000030.1	Pt1G14700.1	251
STRG.9339.1.p1	Pt1G14690.6	1490
###
gmmutg6816G000020.1	PtXG48980.1	3430
gmmutg6816G000020.1	PtXG49170.1	3110
gmmutg6816G000010.1	PtXG48970.1	2190
gmmutg6816G000010.1	PtXG49160.1	2200
gmmutg22286G000010.1	PtXG48990.1	3230
gmmutg22286G000010.1	PtXG49190.1	3230
gmmutg12032G000100.1	PtXG48950.1	2640
gmmutg12032G000090.1	PtXG48940.1	1810
gmmutg12032G000060.2	PtXG48930.4	731
gmmutg12032G000040.1	PtXG48910.1	539
gmmutg12032G000020.1	PtXG48880.7	1250
###
gmmutg7017G000010.1	PtXG06140.1	266
gmmutg4637G000010.2	PtXG06110.1	2680
gmmutg44663G000020.1	PtXG06090.1	2170
gmmutg21233G000030.1	PtXG06160.1	1550
gmmutg21233G000050.1	PtXG06170.1	1680
###
gmmutg2642G000010.1	PtXG36700.1	1400
gmmutg41277G000010.1	PtXG36720.1	1850
STRG.28085.1.p1	PtXG36750.5	2760
STRG.28085.1.p1	PtXG36820.3	2140
gmmutg40485G000020.1	PtXG36760.1	345
###
gmmutg50227G000040.1	PtXG47020.1	1660
gmmutg3642G000020.1	PtXG46980.1	3310
gmmutg3642G000060.1	PtXG46940.1	2510
gmmutg3642G000060.1	PtXG46960.1	2770
gmmutg6272G000100.1	PtXG46890.1	1640
gmmutg6272G000120.1	PtXG46910.2	713
gmmutg6272G000090.1	PtXG46900.1	618
###
gmmutg6272G000040.1	PtXG46830.1	5510
gmmutg6272G000020.1	PtXG46820.1	1890
gmmutg25567G000040.1	PtXG46770.1	3580
STRG.24902.1.p1	PtXG46760.1	2000
gmmutg25567G000020.1	PtXG46750.1	677
gmmutg25567G000010.1	PtXG46720.1	1690
###
gmmutg120173G000030.1	PtXG46610.1	2420
gmmutg6179G000070.1	PtXG46570.3	667
gmmutg6179G000030.1	PtXG46530.1	1140
gmmutg6179G000010.1	PtXG46520.1	2840
gmmutg37389G000010.1	PtXG46510.1	2060
gmmutg32341G000060.1	PtXG46490.1	487
gmmutg32341G000030.1	PtXG46460.1	1790
###
gmmutg15347G000010.1	Pt2G63700.1	636
gmmutg7015G000020.1	Pt2G63710.1	1540
STRG.25821.1.p1	Pt2G63730.6	1320
gmmutg46201G000010.1	Pt2G63740.1	2540
gmmutg8634G000030.2	Pt2G63750.1	3350
gmmutg8634G000020.2	Pt2G63760.1	3790
gmmutg8634G000010.1	Pt2G63770.1	848
gmmutg2163G000010.1	Pt2G63780.1	1770
gmmutg2163G000020.1	Pt2G63790.1	1850
###
gmmutg24338G000010.1	Pt2G17000.1	547
gmmutg27814G000060.1	Pt2G16970.1	2530
gmmutg27814G000050.1	Pt2G16960.1	904
STRG.25525.1.p1	Pt2G16950.1	1640
gmmutg27814G000020.1	Pt2G16940.1	3330
###
gmmutg12659G000100.2	Pt2G19390.1	626
gmmutg12659G000100.2	Pt2G19410.12	893
MSTRG.5442.4.p1	Pt2G19420.6	786
gmmutg12659G000050.1	Pt2G19430.1	767
gmmutg12659G000040.1	Pt2G19440.1	833
gmmutg12659G000020.1	Pt2G19540.1	534
STRG.18832.1.p1	Pt2G19480.1	496
###
gmmutg55263G000010.2	Pt3G43980.2	1960
MSTRG.15377.1.p1	Pt3G43950.1	941
gmmutg55940G000010.1	Pt3G43940.1	786
gmmutg31897G000020.1	Pt3G43880.1	2400
MSTRG.45986.1.p1	Pt3G43980.2	1530
gmmutg75686G000020.2	Pt3G44010.1	1420
gmmutg75686G000030.1	Pt3G44020.1	479
gmmutg162G000010.1	Pt3G44030.3	2170
###
gmmutg4037G000130.1	Pt3G34840.1	1660
gmmutg4037G000120.1	Pt3G34820.1	1030
gmmutg4037G000110.1	Pt3G34740.1	406
MSTRG.31776.2.p1	Pt3G34710.1	2270
gmmutg4037G000040.1	Pt3G34750.1	2310
STRG.8345.1.p1	Pt3G34650.1	2260
gmmutg3626G000030.1	Pt3G34640.1	4600
gmmutg3626G000040.1	Pt3G34630.1	817
gmmutg3626G000050.1	Pt3G34610.1	768
gmmutg14948G000010.1	Pt3G34600.1	1550
gmmutg14948G000020.1	Pt3G34590.1	734
gmmutg9944G000030.1	Pt3G34510.1	1700
###
gmmutg7936G000040.1	Pt3G34490.10	609
gmmutg7936G000010.1	Pt3G34480.1	1340
gmmutg7936G000010.1	Pt3G34510.1	1840
gmmutg7171G000060.2	Pt3G34360.6	1250
gmmutg7171G000030.1	Pt3G34330.1	2810
gmmutg19065G000030.2	Pt3G34190.1	908
MSTRG.14596.2.p1	Pt3G34220.1	2460
gmmutg37872G000010.1	Pt3G34300.1	827
###
STRG.16970.1.p1	Pt3G60340.1	1200
gmmutg27814G000060.1	Pt3G60350.1	2480
gmmutg27814G000050.1	Pt3G60360.1	759
STRG.25525.1.p1	Pt3G60370.1	1620
gmmutg27814G000020.1	Pt3G60380.1	2930
gmmutg27814G000010.1	Pt3G60400.1	732
gmmutg4914G000020.1	Pt3G60420.10	767
gmmutg4914G000080.1	Pt3G60450.4	1340
gmmutg4914G000120.1	Pt3G60540.1	2900
###
gmmutg69750G000020.1	Pt3G18010.1	783
gmmutg73188G000010.1	Pt3G17930.1	443
gmmutg168345G000010.1	Pt3G17920.1	628
gmmutg60047G000010.5	Pt3G17890.1	1570
STRG.14247.1.p1	Pt3G17880.1	4140
gmmutg23945G000010.1	Pt3G17980.1	1120
###
MSTRG.1126.1.p1	Pt3G26200.2	632
gmmutg10487G000090.1	Pt3G26220.1	2370
gmmutg108097G000010.1	Pt3G26190.1	1480
gmmutg108097G000010.1	Pt3G26240.2	814
STRG.5720.1.p1	Pt3G26170.1	5790
gmmutg2292G000010.1	Pt3G26210.1	1150
###
gmmutg10487G000090.1	Pt3G26370.1	2460
gmmutg10487G000090.1	Pt3G26580.1	2040
STRG.5720.1.p1	Pt3G26420.1	5570
gmmutg2292G000010.1	Pt3G26430.1	1060
gmmutg9861G000020.1	Pt3G26490.1	2290
gmmutg9861G000010.1	Pt3G26480.1	2680
gmmutg19454G000020.1	Pt3G26530.1	1750
gmmutg19454G000010.1	Pt3G26520.1	969
###
gmmutg9861G000010.1	Pt3G26620.1	2630
STRG.28171.1.p1	Pt3G26670.1	3100
gmmutg55227G000010.1	Pt3G26690.1	602
gmmutg6779G000040.1	Pt3G26780.1	286
gmmutg15748G000020.1	Pt3G26810.1	1260
gmmutg55943G000010.1	Pt3G26870.4	1270
gmmutg3107G000030.1	Pt3G26880.1	398
STRG.7399.1.p1	Pt3G26890.1	3230
gmmutg18059G000010.1	Pt3G26910.3	931
###
STRG.12082.1.p1	Pt3G26090.1	614
gmmutg5994G000020.1	Pt3G26080.1	262
gmmutg7596G000010.3	Pt3G26070.1	2110
gmmutg7596G000030.1	Pt3G26030.5	4990
gmmutg7596G000070.1	Pt3G26020.1	3270
MSTRG.46070.2.p1	Pt3G26010.2	1220
MSTRG.46072.1.p1	Pt3G26000.1	1290
gmmutg7596G000180.1	Pt3G25990.1	4810
gmmutg7596G000210.4	Pt3G25970.1	2400
MSTRG.46078.1.p1	Pt3G25930.1	1390
gmmutg7596G000270.1	Pt3G25920.1	1060
gmmutg16466G000110.1	Pt3G25910.1	427
gmmutg16466G000080.1	Pt3G25750.1	797
gmmutg16466G000070.1	Pt3G25740.3	542
gmmutg16466G000020.1	Pt3G25820.1	908
gmmutg16466G000030.1	Pt3G25710.1	463
gmmutg78299G000010.1	Pt3G25660.3	1700
gmmutg60405G000010.1	Pt3G25540.1	4690
gmmutg18421G000030.1	Pt3G25610.1	549
gmmutg439813G000010.1	Pt3G25510.3	1260
gmmutg134982G000010.1	Pt3G25500.1	1610
###
gmmutg847G000030.1	Pt3G56950.1	5210
gmmutg29857G000020.1	Pt3G56900.1	3200
gmmutg8811G000020.4	Pt3G56870.1	786
gmmutg56835G000010.2	Pt3G56830.1	553
gmmutg70945G000010.1	Pt3G56800.1	2520
gmmutg1009G000010.1	Pt3G56600.1	708
gmmutg1009G000020.1	Pt3G56630.1	528
MSTRG.211.8.p1	Pt3G56740.1	1930
gmmutg1009G000030.2	Pt3G56650.1	1170
gmmutg1009G000080.1	Pt3G56670.1	794
###
STRG.22862.1.p1	Pt3G60230.10	639
gmmutg76674G000010.1	Pt3G60170.1	452
gmmutg76674G000020.1	Pt3G60160.1	2300
gmmutg76674G000030.1	Pt3G60180.1	343
gmmutg76674G000040.1	Pt3G60140.1	3660
gmmutg26801G000030.1	Pt3G60260.1	974
gmmutg1001G000020.1	Pt3G60290.1	3390
###
MSTRG.5193.1.p1	Pt3G34850.6	398
gmmutg8485G000010.1	Pt3G34910.2	492
gmmutg8485G000020.1	Pt3G34920.1	761
MSTRG.10673.1.p1	Pt3G34950.1	1540
gmmutg48608G000010.1	Pt3G34960.5	1040
gmmutg18168G000020.1	Pt3G34980.1	1020
###
gmmutg20954G000040.1	Pt4G25410.1	2150
gmmutg20954G000070.1	Pt4G25390.1	6620
gmmutg20954G000090.1	Pt4G25370.1	1240
MSTRG.11773.1.p1	Pt4G25330.1	876
###
MSTRG.46672.2.p1	Pt4G26710.1	817
gmmutg69825G000010.1	Pt4G26790.1	800
gmmutg29464G000060.1	Pt4G26810.1	819
gmmutg29464G000050.1	Pt4G26820.1	583
gmmutg4644G000070.1	Pt4G26930.1	5480
gmmutg4644G000090.1	Pt4G26970.1	704
gmmutg17195G000010.1	Pt4G26980.1	680
MSTRG.51878.1.p1	Pt4G27010.1	658
MSTRG.51878.1.p1	Pt4G27060.1	487
gmmutg926G000030.1	Pt4G27050.1	1850
gmmutg926G000010.1	Pt4G27070.1	669
###
gmmutg3181G000040.2	Pt4G55140.1	3600
gmmutg36502G000010.1	Pt4G55150.1	1540
gmmutg9431G000010.1	Pt4G55160.1	2190
gmmutg9431G000020.1	Pt4G55170.1	832
STRG.16117.1.p1	Pt4G55180.1	637
MSTRG.51044.1.p1	Pt4G55200.10	1290
MSTRG.51044.1.p1	Pt4G55310.1	1290
gmmutg9431G000080.1	Pt4G55210.1	961
gmmutg9431G000080.1	Pt4G55300.1	1140
gmmutg9431G000120.1	Pt4G55280.1	236
gmmutg9431G000130.1	Pt4G55220.1	7980
gmmutg9431G000150.1	Pt4G55350.1	1420
gmmutg9431G000160.1	Pt4G55360.7	892
MSTRG.51056.1.p1	Pt4G55380.1	1490
gmmutg9133G000010.1	Pt4G55390.1	1750
gmmutg19173G000070.1	Pt4G55400.1	2240
gmmutg19173G000040.1	Pt4G55420.1	1200
gmmutg19173G000010.1	Pt4G55430.1	3530
STRG.9872.1.p1	Pt4G55490.1	3490
gmmutg31927G000010.1	Pt4G55500.1	131
gmmutg10532G000020.1	Pt4G55510.1	2210
gmmutg10420G000030.1	Pt4G55560.1	5750
gmmutg15228G000020.1	Pt4G55610.1	531
gmmutg51744G000010.1	Pt4G55620.1	819
gmmutg107919G000030.1	Pt4G55590.1	1000
###
gmmutg10420G000030.1	Pt4G55780.1	5840
gmmutg15228G000020.1	Pt4G55830.1	534
gmmutg51744G000010.1	Pt4G55840.1	838
gmmutg107919G000020.1	Pt4G56030.1	375
gmmutg107919G000030.1	Pt4G56110.1	773
gmmutg107919G000030.1	Pt4G56170.1	2500
gmmutg114600G000010.1	Pt4G55930.1	2150
###
gmmutg7650G000050.1	Pt4G52420.1	634
gmmutg7650G000040.1	Pt4G52430.1	1090
gmmutg7650G000020.1	Pt4G52350.1	745
gmmutg7650G000010.1	Pt4G52330.1	1090
###
gmmutg49595G000010.1	Pt5G60830.1	1650
gmmutg304G000010.1	Pt5G60910.5	1970
gmmutg304G000040.1	Pt5G60880.1	1330
gmmutg304G000060.1	Pt5G60870.1	557
MSTRG.25326.1.p2	Pt5G60860.1	1870
###
gmmutg55163G000030.1	Pt5G49070.1	2910
gmmutg23065G000020.1	Pt5G49040.1	264
gmmutg24863G000020.1	Pt5G49020.1	2110
gmmutg53278G000020.1	Pt5G49080.1	1470
gmmutg29874G000040.1	Pt5G49090.1	2850
gmmutg29874G000030.1	Pt5G49100.1	334
MSTRG.50654.1.p1	Pt5G49120.1	631
MSTRG.42276.8.p1	Pt5G49130.1	1220
MSTRG.42276.8.p1	Pt5G49160.26	1080
gmmutg13361G000060.1	Pt5G49130.1	999
gmmutg13361G000060.1	Pt5G49160.26	1340
gmmutg13361G000030.1	Pt5G49170.2	1730
gmmutg13361G000040.1	Pt5G49180.1	799
gmmutg13361G000010.1	Pt5G49200.1	715
gmmutg6491G000010.1	Pt5G49220.1	3770
gmmutg2191G000010.1	Pt5G49230.1	952
MSTRG.18846.1.p1	Pt5G49240.6	867
###
STRG.16435.3.p1	Pt6G26670.6	2590
gmmutg9729G000020.1	Pt6G26680.1	628
gmmutg9729G000010.1	Pt6G26690.1	1710
gmmutg36225G000010.1	Pt6G26710.1	1990
gmmutg57384G000010.1	Pt6G26720.1	305
gmmutg12186G000010.2	Pt6G26750.1	2260
gmmutg35579G000010.1	Pt6G26790.1	998
gmmutg38830G000020.2	Pt6G26820.1	1290
gmmutg38830G000040.1	Pt6G26840.3	1250
gmmutg36038G000040.1	Pt6G26860.1	1560
gmmutg36038G000020.1	Pt6G26870.1	849
gmmutg36038G000010.1	Pt6G26900.1	340
gmmutg6355G000010.1	Pt6G26910.4	3060
gmmutg129143G000020.1	Pt6G26940.1	1720
gmmutg121865G000010.1	Pt6G26940.1	1830
###
gmmutg168372G000030.1	Pt6G26940.1	1720
gmmutg30998G000040.1	Pt6G26970.1	1050
gmmutg30998G000020.1	Pt6G26990.10	2780
gmmutg81161G000010.1	Pt6G27030.1	1740
gmmutg20383G000010.1	Pt6G27070.1	1110
gmmutg20383G000020.1	Pt6G27080.1	972
gmmutg20383G000040.1	Pt6G27100.1	2930
gmmutg139848G000030.1	Pt6G27130.5	1230
gmmutg203G000040.2	Pt6G27130.5	1440
gmmutg203G000020.1	Pt6G27140.1	2220
gmmutg8338G000020.1	Pt6G27160.1	2660
gmmutg8338G000030.1	Pt6G27170.1	3190
gmmutg32200G000010.1	Pt6G27190.1	1920
gmmutg7789G000020.1	Pt6G27180.1	1900
gmmutg2194G000080.1	Pt6G27320.1	1750
gmmutg2194G000060.1	Pt6G27330.1	1150
gmmutg2194G000040.1	Pt6G27350.1	1000
gmmutg2194G000030.1	Pt6G27360.1	3160
gmmutg2194G000010.1	Pt6G27370.1	1820
STRG.20776.1.p1	Pt6G27390.2	1550
gmmutg15786G000040.1	Pt6G27410.1	1610
gmmutg15786G000060.1	Pt6G27430.1	1520
gmmutg15786G000090.2	Pt6G27450.1	2160
gmmutg15786G000090.2	Pt6G27550.1	1990
###
gmmutg28355G000010.1	Pt6G27860.30	5140
gmmutg28355G000020.1	Pt6G27830.1	410
MSTRG.23680.3.p1	Pt6G27860.30	4980
STRG.25769.1.p1	Pt6G27820.1	1720
gmmutg28355G000070.5	Pt6G27860.30	5020
gmmutg13757G000020.1	Pt6G27830.1	435
gmmutg1722G000070.1	Pt6G27800.6	6200
###
gmmutg23387G000110.1	Pt6G28000.1	1550
gmmutg23387G000100.1	Pt6G28020.4	1000
gmmutg23387G000090.1	Pt6G28050.1	1280
gmmutg23387G000040.1	Pt6G28080.1	1560
gmmutg23387G000010.1	Pt6G28150.1	1760
STRG.19549.1.p1	Pt6G28180.1	5210
gmmutg30289G000010.1	Pt6G28200.1	3040
###
gmmutg1098G000040.1	Pt6G28280.1	3300
STRG.2984.1.p1	Pt6G28290.1	1640
gmmutg1098G000010.1	Pt6G28310.1	1850
gmmutg59635G000010.1	Pt6G28340.1	4940
gmmutg57740G000030.1	Pt6G28400.1	421
gmmutg9560G000120.1	Pt6G28420.1	220
###
gmmutg9560G000110.1	Pt6G28590.1	506
MSTRG.51363.1.p1	Pt6G28670.10	15600
gmmutg29282G000010.1	Pt6G28810.1	544
gmmutg8657G000070.1	Pt6G28740.1	2290
gmmutg8657G000050.1	Pt6G28840.2	6810
gmmutg8657G000010.1	Pt6G28870.1	2380
###
gmmutg108G000020.1	Pt6G29000.1	4110
gmmutg14955G000010.1	Pt6G28950.1	528
gmmutg20206G000080.1	Pt6G29040.4	1520
gmmutg20206G000070.1	Pt6G29090.5	3060
STRG.19330.1.p1	Pt6G29150.1	1320
gmmutg13297G000020.1	Pt6G29170.1	378
gmmutg42056G000010.1	Pt6G29230.1	3240
gmmutg42056G000010.1	Pt6G29280.1	3240
gmmutg428483G000010.1	Pt6G29340.1	1480
gmmutg18401G000030.1	Pt6G29360.1	1790
gmmutg18401G000020.1	Pt6G29370.1	917
gmmutg18401G000010.1	Pt6G29380.1	1820
MSTRG.8593.1.p1	Pt6G29390.1	2460
gmmutg22039G000010.1	Pt6G29420.1	753
gmmutg22039G000020.1	Pt6G29430.1	2430
MSTRG.41337.1.p1	Pt6G29440.1	1140
gmmutg31396G000020.1	Pt6G29450.2	476
gmmutg5701G000010.1	Pt6G29460.1	625
gmmutg13138G000030.1	Pt6G29570.1	310
gmmutg13138G000040.2	Pt6G29590.1	7080
gmmutg13138G000050.2	Pt6G29590.1	5720
gmmutg5475G000010.1	Pt6G29620.1	898
gmmutg21536G000010.1	Pt6G29630.1	174
gmmutg47262G000010.1	Pt6G29670.1	278
gmmutg5685G000010.1	Pt6G29710.2	1310
gmmutg5685G000020.1	Pt6G29720.1	542
MSTRG.39693.1.p1	Pt6G29740.11	3130
gmmutg6565G000010.2	Pt6G29740.11	2430
gmmutg6565G000010.2	Pt6G29760.1	2000
gmmutg8932G000020.1	Pt6G29810.1	3060
gmmutg8932G000030.1	Pt6G29820.1	2650
gmmutg28204G000010.1	Pt6G29830.1	2540
gmmutg28204G000020.1	Pt6G29840.1	2110
gmmutg18882G000010.1	Pt6G29850.1	625
gmmutg18882G000020.1	Pt6G29860.1	361
gmmutg18882G000040.1	Pt6G29880.2	558
gmmutg8085G000010.1	Pt6G29900.1	1100
gmmutg8085G000010.1	Pt6G30020.1	601
STRG.20824.1.p1	Pt6G29870.1	493
MSTRG.21963.3.p1	Pt6G30070.1	2370
gmmutg26247G000040.1	Pt6G30090.1	266
gmmutg6242G000010.1	Pt6G30100.1	685
MSTRG.20127.1.p1	Pt6G30110.1	566
STRG.32844.1.p1	Pt6G30130.1	405
gmmutg118245G000020.1	Pt6G30120.1	353
gmmutg18027G000020.1	Pt6G30170.1	674
gmmutg1761G000070.1	Pt6G30200.1	555
gmmutg1761G000040.1	Pt6G30320.1	686
gmmutg1761G000020.5	Pt6G30340.1	2820
gmmutg38530G000010.1	Pt6G30400.1	689
gmmutg10654G000010.1	Pt6G30420.1	2920
gmmutg10654G000020.1	Pt6G30440.1	1640
gmmutg29824G000010.1	Pt6G30450.2	783
gmmutg10516G000030.1	Pt6G30480.1	1930
gmmutg10516G000030.1	Pt6G30620.1	2150
###
gmmutg55032G000020.1	Pt6G25300.1	237
gmmutg20342G000020.1	Pt6G25290.2	549
gmmutg50594G000060.1	Pt6G25310.1	293
gmmutg50594G000070.1	Pt6G25300.1	337
gmmutg50594G000030.1	Pt6G25340.1	504
###
MSTRG.31356.1.p1	Pt6G25130.12	813
STRG.27954.1.p1	Pt6G25130.12	813
gmmutg20533G000110.1	Pt6G25110.1	1210
gmmutg20533G000060.1	Pt6G25110.1	1200
MSTRG.16278.2.p1	Pt6G25100.1	2710
gmmutg3292G000030.1	Pt6G25140.1	500
gmmutg35503G000010.1	Pt6G25190.1	266
gmmutg51851G000010.1	Pt6G25270.4	569
gmmutg22960G000060.1	Pt6G25160.1	515
gmmutg15886G000060.1	Pt6G25220.1	449
gmmutg15886G000050.1	Pt6G25180.1	520
###
gmmutg15886G000020.1	Pt6G24970.1	710
gmmutg17213G000020.1	Pt6G24780.1	1560
gmmutg17213G000020.1	Pt6G24950.1	2160
gmmutg17213G000020.1	Pt6G25020.1	2150
gmmutg17213G000020.1	Pt6G25070.1	1520
gmmutg34940G000020.1	Pt6G25030.1	753
gmmutg27505G000010.1	Pt6G24870.1	376
gmmutg27505G000010.1	Pt6G25040.1	383
gmmutg8598G000020.1	Pt6G25060.1	1270
gmmutg8598G000060.1	Pt6G24830.1	1780
MSTRG.48954.4.p1	Pt6G24780.1	2090
MSTRG.48954.4.p1	Pt6G24950.1	1560
MSTRG.48954.4.p1	Pt6G25070.1	2120
gmmutg47717G000060.2	Pt6G24760.1	1650
gmmutg47717G000020.2	Pt6G24830.1	1760
gmmutg48651G000010.1	Pt6G24720.1	508
###
MSTRG.740.1.p1	Pt6G24590.1	764
gmmutg30029G000010.1	Pt6G24610.1	1600
gmmutg30029G000020.1	Pt6G24620.1	250
gmmutg13999G000020.2	Pt6G24580.1	1710
gmmutg13999G000040.1	Pt6G24560.1	1800
gmmutg18360G000010.1	Pt6G24530.1	490
gmmutg18360G000020.2	Pt6G24520.5	2490
gmmutg18360G000040.1	Pt6G24510.1	3940
gmmutg2738G000020.1	Pt6G24380.1	3160
gmmutg2738G000030.1	Pt6G24370.1	783
gmmutg2738G000040.1	Pt6G24360.1	582
gmmutg2738G000050.1	Pt6G24340.1	1500
gmmutg2738G000080.1	Pt6G24330.1	2530
gmmutg2738G000100.1	Pt6G24310.1	2080
gmmutg2738G000110.1	Pt6G24290.1	2680
STRG.6668.1.p1	Pt6G24250.1	3250
gmmutg2738G000130.1	Pt6G24230.1	1230
gmmutg2738G000140.1	Pt6G24200.1	1210
gmmutg2738G000150.1	Pt6G24160.1	7020
gmmutg2738G000160.1	Pt6G24140.1	857
gmmutg2738G000160.1	Pt6G24270.1	884
gmmutg924G000100.1	Pt6G24120.1	2460
gmmutg924G000100.1	Pt6G24260.1	2450
gmmutg924G000050.1	Pt6G24100.1	2950
gmmutg924G000040.2	Pt6G24090.1	1630
gmmutg924G000030.1	Pt6G24080.1	3100
gmmutg924G000020.1	Pt6G24070.1	2930
gmmutg924G000010.1	Pt6G24060.1	2350
MSTRG.12181.1.p1	Pt6G23970.1	2330
MSTRG.37597.1.p1	Pt6G23950.2	3300
MSTRG.28844.1.p1	Pt6G23880.1	5430
gmmutg35628G000020.1	Pt6G23890.1	277
STRG.27282.1.p1	Pt6G23850.1	2410
STRG.27282.1.p1	Pt6G23910.1	2430
gmmutg961G000020.1	Pt6G23920.1	663
gmmutg961G000010.1	Pt6G23930.1	4500
gmmutg9964G000020.1	Pt6G23740.1	1280
gmmutg9964G000030.1	Pt6G23750.1	724
gmmutg9964G000050.1	Pt6G23760.8	1110
gmmutg9964G000080.1	Pt6G23790.1	637
gmmutg7027G000010.2	Pt6G23680.1	1830
STRG.13571.1.p1	Pt6G23670.5	764
gmmutg7027G000040.1	Pt6G23660.1	1840
gmmutg7027G000050.1	Pt6G23610.1	2020
gmmutg7027G000060.1	Pt6G23630.1	372
gmmutg6196G000170.1	Pt6G23590.1	1610
gmmutg6196G000150.1	Pt6G23580.7	5590
gmmutg6196G000130.1	Pt6G23570.1	2340
gmmutg6196G000070.1	Pt6G23520.6	504
STRG.12699.1.p1	Pt6G23510.13	6400
gmmutg6196G000010.2	Pt6G23500.10	1430
MSTRG.51148.1.p1	Pt6G23480.1	3420
gmmutg3395G000030.1	Pt6G23430.1	601
gmmutg23095G000030.1	Pt6G23250.1	2680
gmmutg23095G000030.1	Pt6G23350.1	2730
gmmutg23095G000030.1	Pt6G23420.1	2800
gmmutg6917G000100.1	Pt6G23220.1	3550
gmmutg6917G000090.1	Pt6G23190.1	917
MSTRG.43934.1.p1	Pt6G23180.1	1720
gmmutg6917G000010.1	Pt6G23130.1	2260
###
gmmutg35746G000060.1	Pt6G23010.1	4060
gmmutg35746G000010.1	Pt6G22990.1	6160
MSTRG.48333.1.p1	Pt6G22980.1	3580
gmmutg8334G000010.2	Pt6G22970.1	484
MSTRG.48335.1.p1	Pt6G22930.1	2750
gmmutg8334G000050.1	Pt6G22920.1	3010
gmmutg8334G000060.1	Pt6G22910.1	2830
gmmutg2728G000080.1	Pt6G22900.1	1560
gmmutg2728G000070.1	Pt6G22890.1	1170
gmmutg2728G000020.1	Pt6G22870.6	1230
gmmutg11544G000010.1	Pt6G22860.1	852
gmmutg11544G000060.2	Pt6G22830.1	2400
gmmutg267909G000010.2	Pt6G22780.1	2860
MSTRG.10785.1.p1	Pt6G22700.1	1960
MSTRG.37644.4.p1	Pt6G22740.1	829
gmmutg78952G000010.1	Pt6G22750.1	1440
gmmutg78952G000020.1	Pt6G22760.1	1870
gmmutg4887G000060.1	Pt6G22680.1	4130
gmmutg4887G000090.1	Pt6G22690.1	417
gmmutg4887G000030.1	Pt6G22670.1	541
gmmutg4887G000040.1	Pt6G22660.5	1720
gmmutg4887G000020.1	Pt6G22650.1	855
gmmutg4887G000010.2	Pt6G22640.7	2110
gmmutg36715G000020.2	Pt6G22620.7	2190
gmmutg8122G000010.1	Pt6G22510.1	1120
gmmutg1529G000030.3	Pt6G22550.1	1970
gmmutg4591G000050.2	Pt6G22510.1	1490
###
gmmutg4591G000020.1	Pt6G21990.1	1810
gmmutg4591G000050.2	Pt6G22040.1	1790
gmmutg4591G000050.2	Pt6G22070.1	1960
gmmutg4591G000100.1	Pt6G22090.1	405
gmmutg4591G000120.1	Pt6G22110.1	302
gmmutg4591G000130.1	Pt6G22120.1	285
gmmutg4591G000150.7	Pt6G22130.1	1900
gmmutg4591G000150.7	Pt6G22510.1	1430
gmmutg3061G000030.2	Pt6G22200.1	376
gmmutg3061G000030.2	Pt6G22490.1	376
MSTRG.22972.1.p1	Pt6G22230.1	892
gmmutg2995G000010.1	Pt6G22250.1	2720
gmmutg2995G000010.1	Pt6G22450.1	2720
gmmutg5064G000010.1	Pt6G22270.1	3080
gmmutg5064G000010.1	Pt6G22310.1	1460
STRG.10782.1.p1	Pt6G22280.1	432
gmmutg44003G000010.1	Pt6G22320.1	784
gmmutg12553G000010.1	Pt6G22300.1	1420
gmmutg12553G000010.1	Pt6G22430.1	1300
gmmutg12553G000020.1	Pt6G22310.1	1650
STRG.24158.1.p1	Pt6G22410.1	637
###
STRG.10782.1.p1	Pt6G21970.1	398
gmmutg552G000040.1	Pt6G21930.3	1860
gmmutg552G000030.1	Pt6G21940.1	1810
gmmutg552G000010.1	Pt6G21950.1	1310
STRG.24158.1.p1	Pt6G21980.1	666
gmmutg750G000010.1	Pt6G21920.1	995
gmmutg968G000180.1	Pt6G21890.1	658
gmmutg968G000150.1	Pt6G21840.1	1410
gmmutg968G000160.1	Pt6G21910.2	2980
###
gmmutg968G000130.2	Pt6G21820.1	2880
gmmutg968G000110.1	Pt6G21790.1	5840
gmmutg968G000100.1	Pt6G21780.1	2170
gmmutg968G000090.1	Pt6G21730.1	2600
###
STRG.2685.1.p1	Pt6G21660.1	1700
gmmutg51339G000020.1	Pt6G21630.1	1260
MSTRG.8820.1.p1	Pt6G21590.1	1380
gmmutg1466G000060.1	Pt6G21580.1	1370
gmmutg1466G000040.2	Pt6G21570.1	1020
gmmutg1466G000020.1	Pt6G21560.1	3770
gmmutg1466G000010.1	Pt6G21550.1	1040
gmmutg13716G000050.1	Pt6G21500.1	152
gmmutg13716G000060.1	Pt6G21490.1	153
gmmutg63222G000010.1	Pt6G21480.1	228
###
gmmutg49092G000020.1	Pt6G20800.1	1770
gmmutg6105G000050.1	Pt6G20770.1	2070
gmmutg6105G000040.1	Pt6G20740.1	2600
gmmutg6105G000010.1	Pt6G20710.1	1440
gmmutg3068G000060.1	Pt6G20610.1	590
gmmutg3068G000030.1	Pt6G20560.1	2410
gmmutg3068G000030.1	Pt6G20660.1	2380
MSTRG.25537.3.p1	Pt6G20550.1	669
MSTRG.25537.3.p1	Pt6G20690.1	669
gmmutg14360G000110.1	Pt6G20540.1	704
###
MSTRG.8323.1.p1	Pt6G21190.1	1780
gmmutg14360G000110.1	Pt6G21170.1	729
gmmutg14360G000080.1	Pt6G21210.1	2350
gmmutg42010G000040.1	Pt6G21330.1	840
gmmutg158539G000010.1	Pt6G21380.1	587
gmmutg14138G000020.2	Pt6G21450.1	1330
gmmutg30041G000010.1	Pt6G21420.1	757
###
gmmutg13853G000060.1	Pt6G20820.1	2670
gmmutg13853G000050.1	Pt6G20840.1	2440
MSTRG.7546.1.p1	Pt6G20850.1	2120
STRG.19649.1.p1	Pt6G20870.1	182
gmmutg49159G000010.2	Pt6G20920.1	852
gmmutg57442G000010.1	Pt6G20940.1	1940
MSTRG.39951.1.p1	Pt6G20950.1	2830
gmmutg74786G000030.1	Pt6G20960.3	2710
gmmutg34643G000010.1	Pt6G20990.1	2780
gmmutg29740G000110.1	Pt6G21050.1	2180
gmmutg29740G000100.1	Pt6G21030.1	1940
gmmutg29740G000090.1	Pt6G21070.1	250
gmmutg29740G000070.1	Pt6G21100.1	172
MSTRG.24748.2.p1	Pt6G21080.1	1170
gmmutg29740G000010.1	Pt6G21110.1	2120
gmmutg1350G000040.1	Pt6G21140.1	4960
###
gmmutg1350G000060.1	Pt6G20520.1	1530
gmmutg1350G000070.1	Pt6G20510.1	1610
gmmutg1350G000090.2	Pt6G20500.1	466
gmmutg1350G000110.1	Pt6G20480.1	3350
gmmutg1350G000130.1	Pt6G20460.1	1800
gmmutg1350G000140.1	Pt6G20450.1	682
gmmutg1350G000180.1	Pt6G20410.1	4020
gmmutg6512G000010.1	Pt6G20330.1	3790
gmmutg6512G000020.1	Pt6G20340.1	2170
gmmutg6512G000020.1	Pt6G20390.10	2170
###
gmmutg2285G000040.1	Pt6G44750.1	748
gmmutg2285G000020.1	Pt6G44810.1	946
gmmutg5192G000070.1	Pt6G44960.1	1330
gmmutg5192G000110.2	Pt6G44870.1	1250
###
gmmutg7215G000040.1	Pt6G20320.1	4610
gmmutg7215G000030.1	Pt6G20310.1	1940
gmmutg7215G000020.1	Pt6G20300.1	1080
gmmutg7215G000010.1	Pt6G20290.1	2150
gmmutg12751G000010.1	Pt6G20280.1	704
MSTRG.5645.1.p1	Pt6G20260.1	2530
gmmutg12751G000050.1	Pt6G20240.7	1850
gmmutg12751G000080.1	Pt6G20220.3	1010
gmmutg12751G000090.1	Pt6G20210.1	2910
gmmutg51353G000010.1	Pt6G20100.1	904
gmmutg25417G000020.1	Pt6G20180.1	2750
###
gmmutg4914G000170.1	Pt6G18420.1	686
gmmutg4914G000180.1	Pt6G18410.1	3150
gmmutg41055G000010.2	Pt6G18390.1	1040
gmmutg32792G000010.1	Pt6G18370.1	647
gmmutg516G000090.1	Pt6G18330.10	3010
gmmutg516G000070.1	Pt6G18310.1	1870
gmmutg11416G000010.1	Pt6G18230.1	1900
gmmutg11416G000040.1	Pt6G18220.1	1040
gmmutg11416G000050.1	Pt6G18200.1	2090
gmmutg11416G000070.1	Pt6G18190.1	1840
gmmutg11416G000090.1	Pt6G18180.1	1560
gmmutg3072G000010.1	Pt6G18150.1	280
MSTRG.27653.1.p1	Pt6G18120.1	1320
###
gmmutg9646G000050.1	Pt6G18030.1	2560
gmmutg9646G000080.1	Pt6G18010.1	3070
gmmutg46868G000010.1	Pt6G18000.1	2030
gmmutg28530G000010.1	Pt6G17980.1	1780
STRG.29703.1.p1	Pt6G17920.1	2910
gmmutg54883G000010.1	Pt6G17930.1	754
MSTRG.21751.1.p1	Pt6G17890.1	2210
STRG.6403.1.p1	Pt6G17870.1	1810
gmmutg2597G000050.1	Pt6G17840.1	1700
STRG.18159.1.p1	Pt6G17790.1	1060
gmmutg61001G000010.1	Pt6G17770.1	1490
gmmutg61001G000020.2	Pt6G17760.1	617
gmmutg9386G000010.1	Pt6G17710.1	2360
gmmutg4638G000010.1	Pt6G17700.1	2390
gmmutg173061G000010.1	Pt6G17680.1	441
MSTRG.5551.1.p1	Pt6G17670.1	606
gmmutg15898G000010.1	Pt6G17650.1	691
gmmutg16564G000010.1	Pt6G17620.1	511
STRG.31673.1.p1	Pt6G17610.1	772
MSTRG.4173.1.p1	Pt6G17600.1	797
###
MSTRG.21390.2.p1	Pt6G17530.1	884
gmmutg2563G000080.1	Pt6G17540.1	410
gmmutg11367G000010.1	Pt6G17530.1	895
gmmutg119373G000040.1	Pt6G17520.1	696
gmmutg4951G000030.1	Pt6G17480.1	2210
gmmutg4951G000050.1	Pt6G17400.1	1470
gmmutg4951G000050.1	Pt6G17450.1	1450
gmmutg4951G000070.1	Pt6G17390.3	939
MSTRG.36245.2.p1	Pt6G17380.1	218
###
gmmutg1328G000010.1	Pt6G17090.1	1090
gmmutg1328G000020.1	Pt6G17080.1	1670
gmmutg1328G000050.1	Pt6G17050.1	435
gmmutg1328G000060.1	Pt6G17040.1	465
MSTRG.6551.1.p1	Pt6G17000.1	1230
gmmutg1328G000090.1	Pt6G16970.1	2800
gmmutg1328G000100.1	Pt6G16920.1	757
gmmutg1328G000160.5	Pt6G16800.1	1470
gmmutg1328G000160.5	Pt6G16860.1	1470
###
gmmutg28390G000010.1	Pt6G19500.1	1240
STRG.25684.1.p1	Pt6G19490.1	2270
STRG.11671.1.p1	Pt6G19480.1	1660
STRG.11669.1.p1	Pt6G19470.1	2180
###
gmmutg4756G000040.1	Pt6G19400.4	1020
gmmutg4756G000010.1	Pt6G19300.1	716
gmmutg5406G000030.1	Pt6G19380.1	574
gmmutg122066G000020.1	Pt6G19240.1	829
gmmutg20386G000010.1	Pt6G19230.1	1190
gmmutg1049G000010.1	Pt6G19200.1	1350
gmmutg8927G000010.1	Pt6G19180.1	3720
gmmutg8927G000020.1	Pt6G19170.1	817
gmmutg8927G000050.1	Pt6G19090.1	2820
gmmutg36127G000080.1	Pt6G19110.1	1620
gmmutg36127G000080.1	Pt6G19130.1	1910
gmmutg36127G000030.1	Pt6G19070.1	487
MSTRG.29137.1.p1	Pt6G19110.1	2270
gmmutg194G000050.1	Pt6G19000.1	1720
STRG.463.1.p1	Pt6G18990.1	2220
gmmutg194G000020.1	Pt6G18970.1	1490
gmmutg194G000010.1	Pt6G18960.1	416
gmmutg2652G000130.1	Pt6G18900.1	462
gmmutg2652G000120.1	Pt6G18880.1	1660
STRG.6509.1.p1	Pt6G18850.5	3810
gmmutg2652G000020.1	Pt6G18830.1	1200
gmmutg23812G000010.2	Pt6G18820.2	988
gmmutg3961G000030.1	Pt6G18780.1	2470
gmmutg31062G000020.1	Pt6G18770.1	996
gmmutg1012G000020.1	Pt6G18760.1	1840
gmmutg6287G000010.1	Pt6G18750.1	4620
gmmutg6287G000020.1	Pt6G18720.1	971
gmmutg6287G000030.1	Pt6G18670.1	587
gmmutg6287G000040.1	Pt6G18660.1	6170
MSTRG.40329.1.p1	Pt6G18630.1	953
gmmutg7020G000010.1	Pt6G18520.2	2320
gmmutg7020G000030.1	Pt6G18510.1	1240
gmmutg7020G000050.1	Pt6G18490.1	2460
gmmutg7020G000060.1	Pt6G18480.1	5270
###
gmmutg7020G000070.1	Pt6G16610.1	1220
gmmutg10222G000010.1	Pt6G16600.1	1370
gmmutg122438G000010.1	Pt6G16620.1	1570
gmmutg27499G000040.1	Pt6G16590.1	849
gmmutg27499G000010.1	Pt6G16530.1	879
gmmutg131908G000010.1	Pt6G16690.1	3500
gmmutg5208G000010.1	Pt6G16420.1	1160
gmmutg388450G000010.1	Pt6G16710.1	1540
gmmutg20664G000010.1	Pt6G16370.1	753
gmmutg20664G000010.1	Pt6G16740.1	751
gmmutg28213G000010.1	Pt6G16420.1	1150
gmmutg28213G000010.1	Pt6G16730.6	1070
gmmutg57064G000020.1	Pt6G16410.1	338
###
gmmutg46415G000010.1	Pt6G16420.1	1220
gmmutg28195G000010.1	Pt6G16330.1	1400
gmmutg2874G000060.1	Pt6G16300.14	700
STRG.6930.1.p1	Pt6G16270.1	3980
gmmutg2874G000010.1	Pt6G16230.1	525
gmmutg16272G000010.1	Pt6G16180.1	440
gmmutg103258G000010.1	Pt6G16210.1	2240
gmmutg22353G000020.1	Pt6G16130.1	2920
gmmutg10291G000080.1	Pt6G16100.1	2460
gmmutg10291G000050.2	Pt6G16070.1	3130
gmmutg10291G000040.1	Pt6G16030.6	2520
MSTRG.23529.1.p1	Pt6G15990.1	786
gmmutg7845G000010.1	Pt6G15940.1	1850
MSTRG.46852.2.p1	Pt6G15900.8	501
gmmutg7845G000030.1	Pt6G15850.1	977
gmmutg7845G000040.1	Pt6G15870.1	425
gmmutg7845G000040.1	Pt6G15910.1	422
gmmutg16403G000020.1	Pt6G15830.3	1860
gmmutg16403G000010.1	Pt6G15820.1	702
gmmutg7899G000080.1	Pt6G15790.1	596
###
gmmutg7899G000060.1	Pt6G15760.1	2780
gmmutg7899G000050.1	Pt6G15720.1	1150
gmmutg7899G000040.1	Pt6G15710.1	1550
gmmutg7899G000030.1	Pt6G15680.2	509
gmmutg7899G000020.1	Pt6G15600.1	953
gmmutg7899G000020.1	Pt6G15670.1	1120
gmmutg9807G000080.1	Pt6G15650.1	4830
gmmutg9807G000070.1	Pt6G15660.7	1880
gmmutg9807G000060.1	Pt6G15550.1	1340
gmmutg9807G000050.1	Pt6G15530.1	1380
gmmutg9807G000040.1	Pt6G15570.1	642
gmmutg9807G000030.1	Pt6G15500.1	2120
###
gmmutg71858G000010.1	Pt6G15440.1	2090
gmmutg55742G000020.1	Pt6G15430.1	3450
gmmutg55742G000010.1	Pt6G15420.1	2080
gmmutg4885G000040.1	Pt6G15410.1	2930
gmmutg4885G000030.1	Pt6G15400.1	2230
STRG.10459.1.p1	Pt6G15350.1	2710
gmmutg4885G000010.2	Pt6G15340.1	1240
gmmutg6691G000040.1	Pt6G15330.1	3000
gmmutg6691G000010.1	Pt6G15320.1	1780
gmmutg4394G000020.1	Pt6G15310.1	1560
gmmutg21892G000010.2	Pt6G15240.1	2970
gmmutg21892G000020.1	Pt6G15250.1	285
gmmutg14489G000010.1	Pt6G15230.1	2310
###
gmmutg3044G000170.1	Pt6G15060.1	2110
gmmutg3044G000120.1	Pt6G15040.1	1060
gmmutg3044G000090.1	Pt6G14970.1	3420
gmmutg3044G000040.1	Pt6G14940.1	3400
gmmutg3044G000020.1	Pt6G14880.4	2460
MSTRG.5705.2.p1	Pt6G14840.1	4690
###
gmmutg15066G000050.1	Pt6G14480.1	3080
gmmutg15066G000060.1	Pt6G14490.1	372
gmmutg15066G000040.1	Pt6G14470.1	4230
gmmutg15066G000030.1	Pt6G14450.1	2510
gmmutg15066G000020.1	Pt6G14440.1	2820
gmmutg25707G000010.1	Pt6G14420.1	4670
gmmutg17182G000130.1	Pt6G14200.1	2700
gmmutg17182G000110.1	Pt6G14370.1	3790
gmmutg17182G000100.1	Pt6G14160.1	3840
gmmutg17182G000100.1	Pt6G14360.1	3910
gmmutg17182G000090.1	Pt6G14140.1	2610
gmmutg17182G000090.1	Pt6G14350.1	2680
gmmutg17182G000080.1	Pt6G14330.1	533
gmmutg17182G000070.1	Pt6G14110.1	3250
gmmutg17182G000070.1	Pt6G14320.1	3270
gmmutg17182G000060.1	Pt6G14100.1	2460
gmmutg17182G000060.1	Pt6G14310.1	2190
gmmutg17182G000050.1	Pt6G14090.1	1440
gmmutg17182G000050.1	Pt6G14290.1	1580
gmmutg17182G000040.1	Pt6G14080.1	1970
gmmutg17182G000040.1	Pt6G14280.6	1990
gmmutg17182G000030.1	Pt6G14070.1	3340
gmmutg17182G000030.1	Pt6G14270.1	3370
gmmutg17182G000020.1	Pt6G14240.1	1610
###
gmmutg247558G000010.1	Pt6G15160.1	2850
gmmutg6117G000010.1	Pt6G15150.1	1760
gmmutg1227G000010.1	Pt6G15120.1	3120
gmmutg48545G000010.1	Pt6G15090.1	4660
###
gmmutg6157G000010.1	Pt6G14530.1	3740
gmmutg6157G000010.1	Pt6G14660.1	3710
gmmutg742G000100.1	Pt6G14570.1	1200
gmmutg742G000100.1	Pt6G14680.1	1530
gmmutg742G000090.1	Pt6G14590.1	5000
gmmutg742G000090.1	Pt6G14710.1	4970
gmmutg742G000080.1	Pt6G14600.1	4590
gmmutg742G000080.1	Pt6G14720.1	4560
###
gmmutg742G000050.1	Pt6G13870.1	1680
gmmutg742G000030.1	Pt6G13850.1	1030
gmmutg742G000010.1	Pt6G13830.1	3310
gmmutg4915G000030.1	Pt6G13940.1	2690
gmmutg4915G000020.1	Pt6G13950.1	1240
gmmutg4915G000010.1	Pt6G13820.6	2340
###
gmmutg17695G000010.1	Pt6G13420.1	1040
gmmutg17695G000040.1	Pt6G13430.1	645
gmmutg41858G000010.1	Pt6G13380.1	1800
gmmutg66032G000030.1	Pt6G13360.1	1090
gmmutg66032G000010.1	Pt6G13350.1	1080
gmmutg2053G000040.1	Pt6G13340.1	313
gmmutg2053G000050.1	Pt6G13350.1	995
STRG.5282.1.p1	Pt6G13290.1	2260
gmmutg2053G000090.1	Pt6G13270.1	1180
STRG.5284.1.p1	Pt6G13260.9	3680
###
STRG.14236.1.p1	Pt6G13240.5	686
STRG.14236.1.p1	Pt6G13250.24	1000
gmmutg642G000010.1	Pt6G13170.1	2030
STRG.11005.1.p1	Pt6G13160.1	3270
gmmutg5232G000020.1	Pt6G13140.1	1550
gmmutg1571G000040.1	Pt6G13110.1	2150
MSTRG.10299.1.p1	Pt6G13100.1	7790
gmmutg4627G000010.1	Pt6G13070.1	504
gmmutg15170G000010.1	Pt6G13000.1	343
gmmutg27494G000020.1	Pt6G13030.1	522
MSTRG.12959.1.p1	Pt6G12940.13	615
MSTRG.12959.1.p1	Pt6G12970.1	756
###
gmmutg58954G000010.1	Pt6G12920.1	2840
gmmutg41974G000010.1	Pt6G12910.1	1090
gmmutg30521G000010.1	Pt6G12900.1	1610
gmmutg30521G000060.1	Pt6G12880.1	274
gmmutg29736G000010.3	Pt6G12850.1	1700
gmmutg29736G000020.1	Pt6G12870.1	1310
gmmutg84725G000010.1	Pt6G12820.1	402
gmmutg4318G000020.1	Pt6G12790.1	860
gmmutg26725G000010.1	Pt6G12750.1	1060
gmmutg43540G000040.1	Pt6G12740.10	8440
gmmutg32108G000020.1	Pt6G12680.1	2680
gmmutg32108G000010.1	Pt6G12690.10	1850
MSTRG.7158.1.p1	Pt6G12730.1	4230
gmmutg13612G000030.1	Pt6G12720.1	3040
gmmutg13612G000050.1	Pt6G12710.1	3210
gmmutg13612G000060.1	Pt6G12700.1	2680
gmmutg7846G000030.1	Pt6G12550.1	3980
gmmutg40351G000040.1	Pt6G12660.1	1440
###
MSTRG.5425.1.p1	Pt6G12390.1	822
gmmutg15016G000010.1	Pt6G12260.1	4290
gmmutg15550G000050.1	Pt6G12290.1	1610
gmmutg15550G000040.1	Pt6G12300.1	762
gmmutg15550G000020.1	Pt6G12310.1	425
MSTRG.30287.1.p1	Pt6G12250.1	2130
gmmutg3191G000010.1	Pt6G12380.3	884
gmmutg3191G000030.1	Pt6G12370.1	713
gmmutg3191G000070.1	Pt6G12170.1	713
gmmutg3191G000070.1	Pt6G12360.1	713
MSTRG.26372.1.p1	Pt6G12090.1	2410
###
gmmutg3191G000230.2	Pt6G12010.1	1630
STRG.7546.1.p1	Pt6G12000.1	1470
MSTRG.39251.1.p1	Pt6G11950.1	2710
gmmutg5586G000050.1	Pt6G11980.1	881
STRG.11503.1.p1	Pt6G11940.1	1060
gmmutg5586G000080.1	Pt6G11890.1	1210
###
gmmutg5586G000070.1	Pt6G11730.1	1760
gmmutg5586G000080.1	Pt6G11810.1	1160
gmmutg34668G000020.1	Pt6G11820.1	3820
MSTRG.33692.2.p1	Pt6G11850.10	1530
###
gmmutg17902G000020.1	Pt6G11660.1	394
gmmutg17902G000040.1	Pt6G11650.1	484
gmmutg17902G000050.1	Pt6G11640.1	2780
gmmutg11225G000010.1	Pt6G11610.2	503
gmmutg394284G000010.1	Pt6G11600.1	511
gmmutg327291G000010.1	Pt6G11590.1	372
gmmutg2223G000010.1	Pt6G11580.1	443
gmmutg2223G000020.1	Pt6G11570.1	564
gmmutg2223G000140.1	Pt6G11540.1	1760
MSTRG.17999.2.p1	Pt6G11520.1	824
gmmutg2223G000190.1	Pt6G11510.1	1040
STRG.5556.1.p1	Pt6G11490.1	1500
gmmutg355G000010.1	Pt6G11480.1	2100
gmmutg355G000060.1	Pt6G11460.1	2740
gmmutg355G000070.1	Pt6G11440.1	805
gmmutg355G000090.1	Pt6G11430.1	457
gmmutg355G000100.1	Pt6G11420.1	462
gmmutg2037G000070.1	Pt6G11410.5	1310
gmmutg2037G000050.1	Pt6G11400.1	337
gmmutg2037G000020.1	Pt6G11390.11	4280
gmmutg2037G000010.1	Pt6G11370.1	7920
MSTRG.46461.7.p1	Pt6G11200.1	607
MSTRG.46461.7.p1	Pt6G11360.1	802
STRG.12969.1.p1	Pt6G11180.1	3500
STRG.12969.1.p1	Pt6G11350.1	3460
gmmutg126166G000010.1	Pt6G11150.1	1320
gmmutg126166G000010.1	Pt6G11240.1	1370
gmmutg9847G000010.1	Pt6G11080.4	844
gmmutg128762G000010.1	Pt6G11070.1	256
gmmutg68483G000020.1	Pt6G11050.1	579
gmmutg347117G000020.1	Pt6G11060.1	356
gmmutg128093G000010.1	Pt6G10980.1	283
gmmutg128093G000020.1	Pt6G10830.1	1020
gmmutg128093G000020.1	Pt6G11010.1	1030
gmmutg47512G000010.1	Pt6G10820.1	2080
gmmutg47512G000010.1	Pt6G11030.1	2090
gmmutg47512G000030.1	Pt6G10860.1	218
gmmutg47512G000030.1	Pt6G10980.1	289
gmmutg16801G000040.1	Pt6G10870.1	765
gmmutg16801G000030.1	Pt6G10850.1	353
gmmutg16801G000030.1	Pt6G10990.1	343
gmmutg16801G000010.1	Pt6G11030.1	1720
gmmutg16801G000020.1	Pt6G10860.1	305
gmmutg16801G000020.1	Pt6G10980.1	228
gmmutg84243G000010.1	Pt6G10950.1	2700
gmmutg84243G000030.1	Pt6G10960.1	302
gmmutg10110G000010.2	Pt6G10900.1	974
gmmutg1496G000010.1	Pt6G10810.1	4030
gmmutg14074G000040.1	Pt6G10760.1	1400
STRG.19767.1.p1	Pt6G10690.1	595
STRG.19767.1.p1	Pt6G10780.1	527
gmmutg24321G000010.1	Pt6G10680.1	3760
gmmutg24321G000020.1	Pt6G10640.2	1020
gmmutg24321G000030.1	Pt6G10630.1	1540
gmmutg24321G000040.1	Pt6G10610.1	264
gmmutg24321G000050.1	Pt6G10600.1	4170
gmmutg24321G000060.1	Pt6G10590.1	2370
gmmutg24321G000070.1	Pt6G10560.1	3030
gmmutg24321G000080.1	Pt6G10550.1	5760
MSTRG.2343.1.p1	Pt6G10480.1	780
gmmutg432G000210.1	Pt6G10470.1	3090
gmmutg432G000200.2	Pt6G10450.1	4570
gmmutg432G000180.2	Pt6G10410.1	887
gmmutg432G000190.1	Pt6G10430.2	478
gmmutg432G000170.1	Pt6G10380.1	3120
gmmutg432G000150.1	Pt6G10370.1	1960
STRG.1163.1.p4	Pt6G10350.1	655
gmmutg432G000120.1	Pt6G10330.1	1820
gmmutg432G000090.1	Pt6G10310.1	1940
STRG.1058.1.p1	Pt6G10280.1	451
gmmutg432G000040.1	Pt6G10270.1	2030
gmmutg432G000030.2	Pt6G10260.1	2240
gmmutg432G000010.1	Pt6G10250.1	2770
gmmutg2574G000110.1	Pt6G10230.1	830
MSTRG.21499.4.p1	Pt6G10210.1	3070
gmmutg2574G000070.1	Pt6G10190.9	5050
gmmutg2574G000050.1	Pt6G10110.1	697
gmmutg2574G000030.1	Pt6G10150.1	330
gmmutg2574G000010.1	Pt6G10030.1	5680
STRG.6326.1.p1	Pt6G10020.1	694
STRG.6326.1.p1	Pt6G10070.1	723
gmmutg13002G000030.1	Pt6G09990.1	729
gmmutg15372G000010.1	Pt6G09970.1	745
gmmutg15372G000020.1	Pt6G09950.1	3960
gmmutg15372G000060.1	Pt6G09940.1	8340
MSTRG.46739.1.p1	Pt6G09900.2	1050
gmmutg7806G000020.1	Pt6G09890.1	775
MSTRG.46737.1.p1	Pt6G09870.1	2070
gmmutg9701G000010.1	Pt6G09810.1	897
gmmutg9701G000010.1	Pt6G09850.1	749
gmmutg55163G000020.1	Pt6G09800.1	201
###
gmmutg31654G000080.1	Pt6G09790.5	1100
gmmutg31654G000050.1	Pt6G09770.1	256
STRG.8444.1.p1	Pt6G09760.1	2750
gmmutg3689G000050.1	Pt6G09750.1	961
gmmutg3689G000040.1	Pt6G09740.1	3710
gmmutg3689G000020.1	Pt6G09730.1	1810
gmmutg4083G000120.1	Pt6G09700.1	247
gmmutg4083G000110.1	Pt6G09690.1	542
gmmutg4083G000090.1	Pt6G09660.1	2040
gmmutg4083G000070.1	Pt6G09650.5	5350
gmmutg4083G000060.1	Pt6G09640.1	2190
gmmutg4083G000050.2	Pt6G09570.4	1340
gmmutg4083G000040.1	Pt6G09630.1	620
gmmutg28898G000030.2	Pt6G09570.4	1900
gmmutg21115G000010.3	Pt6G09550.1	2090
gmmutg6385G000030.1	Pt6G09430.6	647
gmmutg17651G000010.1	Pt6G09450.1	1410
gmmutg8092G000040.1	Pt6G09420.1	2310
gmmutg8092G000010.1	Pt6G09360.1	950
gmmutg14459G000010.1	Pt6G09340.16	2290
gmmutg14459G000040.1	Pt6G09300.1	1280
gmmutg14459G000080.1	Pt6G09200.1	865
gmmutg14459G000080.1	Pt6G09330.1	865
gmmutg18693G000010.1	Pt6G09180.1	3470
gmmutg18693G000020.1	Pt6G09150.1	4060
gmmutg3538G000010.1	Pt6G09120.1	2460
gmmutg1239G000010.3	Pt6G09070.1	3320
gmmutg1239G000020.1	Pt6G09050.4	1770
gmmutg1239G000050.1	Pt6G09030.1	1320
gmmutg6252G000030.1	Pt6G08980.1	1170
gmmutg6252G000010.1	Pt6G08970.1	4790
gmmutg5899G000020.1	Pt6G08960.1	2740
gmmutg5899G000010.1	Pt6G08950.2	708
###
MSTRG.52387.5.p1	Pt6G08930.1	4000
STRG.16756.1.p1	Pt6G08910.14	1680
gmmutg9973G000150.1	Pt6G08890.1	4100
gmmutg9973G000160.1	Pt6G08880.1	1160
gmmutg6160G000010.1	Pt6G08870.2	1440
gmmutg3456G000010.1	Pt6G08740.1	895
MSTRG.49370.1.p1	Pt6G08700.1	3920
gmmutg18653G000010.1	Pt6G08680.1	2940
gmmutg10510G000010.1	Pt6G08590.1	300
gmmutg10958G000040.1	Pt6G08660.1	1510
gmmutg10958G000050.1	Pt6G08650.1	618
gmmutg70G000010.1	Pt6G08640.1	1660
gmmutg70G000030.1	Pt6G08470.1	972
gmmutg70G000070.1	Pt6G08480.1	4090
gmmutg70G000080.1	Pt6G08500.1	408
gmmutg70G000110.1	Pt6G08560.1	1440
gmmutg70G000120.1	Pt6G08430.1	757
gmmutg70G000120.1	Pt6G08580.1	754
gmmutg70G000180.1	Pt6G08360.1	753
gmmutg70G000200.1	Pt6G08380.1	3970
gmmutg70G000220.1	Pt6G08320.3	506
gmmutg70G000220.1	Pt6G08400.3	506
gmmutg70G000240.1	Pt6G08310.1	1100
gmmutg70G000240.1	Pt6G08410.1	1080
###
gmmutg70G000140.1	Pt6G08230.1	3470
gmmutg70G000150.1	Pt6G08240.4	707
gmmutg70G000170.1	Pt6G08260.1	1180
gmmutg70G000180.1	Pt6G08270.1	716
gmmutg70G000250.1	Pt6G08290.7	1660
gmmutg38304G000010.1	Pt6G08220.1	231
gmmutg17990G000010.1	Pt6G08210.1	2380
MSTRG.16578.1.p1	Pt6G08180.1	2840
gmmutg20858G000060.1	Pt6G08160.1	2770
gmmutg20858G000120.1	Pt6G08150.1	550
gmmutg20858G000130.2	Pt6G08140.1	2340
###
gmmutg33621G000070.1	Pt6G07990.7	824
gmmutg33621G000020.1	Pt6G08070.1	854
gmmutg5599G000090.1	Pt6G07970.1	952
gmmutg5599G000070.1	Pt6G07940.1	1430
gmmutg5599G000050.1	Pt6G07900.1	2470
gmmutg5599G000040.1	Pt6G07910.1	4420
gmmutg5599G000010.1	Pt6G07880.1	3400
gmmutg1535G000010.1	Pt6G07840.1	995
gmmutg44230G000010.1	Pt6G07810.1	3990
gmmutg7017G000060.1	Pt6G07790.1	873
###
gmmutg3207G000010.1	Pt6G07730.1	11600
STRG.26095.1.p1	Pt6G07710.1	5010
gmmutg58637G000030.1	Pt6G07710.1	6030
gmmutg5822G000020.1	Pt6G07680.1	1900
gmmutg5822G000080.1	Pt6G07650.1	1710
MSTRG.38840.1.p1	Pt6G07610.1	411
gmmutg546G000010.1	Pt6G07600.1	357
###
gmmutg2577G000090.1	Pt6G07440.1	2330
gmmutg2577G000040.1	Pt6G07390.1	4680
STRG.6336.1.p1	Pt6G07380.1	1690
gmmutg2577G000020.1	Pt6G07360.1	2140
gmmutg2577G000010.1	Pt6G07350.1	473
gmmutg25408G000010.1	Pt6G07330.1	3710
gmmutg48706G000010.1	Pt6G07320.10	574
gmmutg173675G000020.1	Pt6G07310.1	2360
gmmutg90112G000010.1	Pt6G07270.1	2770
gmmutg8190G000010.1	Pt6G07300.1	2200
gmmutg8190G000030.1	Pt6G07190.6	1600
gmmutg8190G000030.1	Pt6G07290.1	1600
gmmutg1640G000010.1	Pt6G07110.5	574
gmmutg1640G000030.1	Pt6G07100.1	1330
gmmutg1640G000040.1	Pt6G07090.1	1610
gmmutg1640G000050.1	Pt6G07050.1	2000
gmmutg16632G000010.1	Pt6G07030.1	998
###
gmmutg8538G000090.1	Pt6G06770.5	1010
gmmutg8538G000080.1	Pt6G06800.1	1320
gmmutg8538G000060.1	Pt6G06810.1	1820
gmmutg8538G000050.1	Pt6G06820.1	387
MSTRG.48819.1.p1	Pt6G06870.1	2600
gmmutg23186G000010.1	Pt6G06930.1	688
gmmutg17505G000020.1	Pt6G06890.1	1320
gmmutg10468G000010.1	Pt6G06960.1	1300
gmmutg10468G000040.1	Pt6G06970.1	1200
gmmutg11791G000010.1	Pt6G07000.1	3680
gmmutg11791G000020.1	Pt6G07020.1	625
###
gmmutg15939G000010.1	Pt6G06730.1	1970
gmmutg15939G000020.1	Pt6G06720.1	1300
gmmutg23714G000010.1	Pt6G06710.1	2460
gmmutg23714G000030.1	Pt6G06700.1	3000
gmmutg23714G000040.1	Pt6G06690.1	3070
gmmutg23714G000050.1	Pt6G06680.1	1630
gmmutg79456G000010.1	Pt6G06670.1	1720
gmmutg8390G000010.1	Pt6G06660.1	800
STRG.17567.1.p1	Pt6G06640.1	1640
gmmutg16879G000060.1	Pt6G06590.1	272
gmmutg16879G000070.1	Pt6G06580.1	517
gmmutg25654G000010.1	Pt6G06530.1	4490
gmmutg25654G000020.1	Pt6G06520.1	982
gmmutg25654G000030.1	Pt6G06510.1	1170
gmmutg25654G000040.1	Pt6G06500.6	3330
gmmutg25654G000070.1	Pt6G06490.1	2110
gmmutg5579G000120.1	Pt6G06470.1	1970
gmmutg5579G000070.1	Pt6G06440.1	1590
gmmutg5579G000060.1	Pt6G06350.1	2880
gmmutg5579G000050.1	Pt6G06340.1	289
gmmutg5579G000030.1	Pt6G06320.1	914
gmmutg5579G000010.1	Pt6G06310.1	2460
gmmutg4946G000060.1	Pt6G06300.1	2590
MSTRG.6457.3.p1	Pt6G06290.1	1560
gmmutg26108G000010.1	Pt6G06280.1	2040
###
gmmutg663G000050.1	Pt6G06260.7	1450
gmmutg1961G000050.1	Pt6G06240.1	1850
gmmutg11752G000010.1	Pt6G06230.1	1190
gmmutg11752G000020.1	Pt6G06210.6	1560
STRG.6460.1.p1	Pt6G06200.1	5950
MSTRG.7610.10.p1	Pt6G06150.1	718
gmmutg4416G000020.1	Pt6G06090.1	2520
gmmutg7650G000070.1	Pt6G06010.1	2500
MSTRG.3586.1.p1	Pt6G05950.8	2160
gmmutg11703G000040.1	Pt6G05940.1	1700
MSTRG.23710.4.p1	Pt6G05890.1	1050
gmmutg28403G000020.1	Pt6G05900.1	489
gmmutg252078G000010.1	Pt6G05840.1	459
MSTRG.46004.1.p1	Pt6G05890.1	1060
###
gmmutg5506G000090.1	Pt6G05740.1	1040
gmmutg5506G000140.1	Pt6G05710.1	984
MSTRG.49347.1.p1	Pt6G05690.1	700
gmmutg8738G000150.1	Pt6G05680.1	454
MSTRG.49345.3.p1	Pt6G05650.1	1000
gmmutg8738G000110.1	Pt6G05620.1	925
gmmutg8738G000090.1	Pt6G05610.1	539
gmmutg8738G000080.1	Pt6G05600.1	3650
gmmutg8738G000030.1	Pt6G05590.1	664
gmmutg8738G000010.1	Pt6G05580.1	3510
gmmutg19043G000040.1	Pt6G05520.8	810
gmmutg19043G000060.1	Pt6G05510.1	2790
gmmutg19043G000070.1	Pt6G05490.1	2150
gmmutg439G000060.1	Pt6G05480.1	2180
gmmutg439G000050.1	Pt6G05430.1	544
gmmutg439G000010.1	Pt6G05410.1	1520
STRG.32242.1.p1	Pt6G05390.1	2500
gmmutg59371G000010.1	Pt6G05400.1	2630
gmmutg25386G000010.2	Pt6G05310.1	478
gmmutg4758G000040.1	Pt6G05300.1	889
###
gmmutg69005G000010.1	Pt6G04950.1	182
gmmutg77139G000010.1	Pt6G05260.13	451
gmmutg5580G000030.1	Pt6G05170.1	688
gmmutg19883G000050.1	Pt6G05080.1	879
gmmutg1472G000010.1	Pt6G05020.1	998
MSTRG.36584.2.p1	Pt6G05010.1	761
gmmutg5022G000120.1	Pt6G05000.1	863
MSTRG.36580.1.p1	Pt6G04980.1	675
MSTRG.49584.1.p1	Pt6G04680.1	749
MSTRG.24693.1.p1	Pt6G04690.1	670
MSTRG.24693.1.p1	Pt6G04850.1	976
gmmutg297G000080.1	Pt6G04700.1	672
gmmutg297G000080.1	Pt6G04840.1	879
gmmutg297G000010.1	Pt6G04780.1	3290
gmmutg297G000010.1	Pt6G04910.1	2900
gmmutg543G000120.1	Pt6G04750.5	1050
gmmutg543G000110.1	Pt6G04730.1	3330
gmmutg543G000040.1	Pt6G04490.4	2500
gmmutg543G000040.1	Pt6G04580.1	2480
gmmutg19176G000010.1	Pt6G04450.1	1450
gmmutg19176G000010.1	Pt6G04640.3	1430
gmmutg19176G000030.1	Pt6G04440.1	1420
gmmutg19176G000030.1	Pt6G04650.1	1530
gmmutg19176G000040.1	Pt6G04430.1	632
gmmutg19176G000040.1	Pt6G04660.1	514
gmmutg19176G000050.1	Pt6G04410.1	1130
gmmutg19176G000060.1	Pt6G04390.1	685
gmmutg19176G000070.1	Pt6G04400.1	1330
gmmutg4169G000040.1	Pt6G04330.1	1920
STRG.23442.1.p1	Pt6G04320.1	1760
gmmutg21525G000030.1	Pt6G04300.1	626
gmmutg21525G000010.1	Pt6G04280.1	2860
gmmutg31282G000020.1	Pt6G04120.3	738
gmmutg31282G000020.1	Pt6G04220.3	742
gmmutg31282G000010.1	Pt6G04210.1	530
gmmutg3060G000010.1	Pt6G04080.1	1580
gmmutg3060G000020.1	Pt6G04060.10	1740
gmmutg3060G000030.1	Pt6G04040.1	2460
gmmutg3060G000080.1	Pt6G04030.1	2260
gmmutg3060G000100.1	Pt6G03970.1	1200
gmmutg76666G000010.1	Pt6G03890.1	710
gmmutg6676G000040.1	Pt6G03870.1	1910
gmmutg48894G000010.1	Pt6G03830.1	3070
gmmutg104980G000020.1	Pt6G03820.1	1180
gmmutg399G000060.1	Pt6G03780.1	2250
gmmutg399G000040.1	Pt6G03770.1	2750
gmmutg399G000010.1	Pt6G03690.1	688
gmmutg19289G000040.1	Pt6G03660.1	1450
gmmutg19289G000020.1	Pt6G03650.1	1140
STRG.22502.1.p1	Pt6G03640.5	8400
gmmutg11357G000020.1	Pt6G03620.1	3250
gmmutg8223G000010.2	Pt6G03600.1	2580
gmmutg39292G000010.1	Pt6G03580.1	2450
gmmutg39292G000050.1	Pt6G03540.1	4130
gmmutg2034G000020.1	Pt6G03510.1	1800
gmmutg2034G000010.2	Pt6G03500.1	1210
gmmutg109684G000010.1	Pt6G03440.1	370
gmmutg6118G000110.1	Pt6G03400.1	2430
gmmutg6118G000060.1	Pt6G03390.1	2440
gmmutg6118G000070.1	Pt6G03380.1	647
gmmutg6118G000040.1	Pt6G03360.1	2050
gmmutg6118G000030.1	Pt6G03350.1	1270
gmmutg6118G000010.1	Pt6G03340.1	3200
gmmutg9123G000040.1	Pt6G03330.1	623
gmmutg9123G000010.1	Pt6G03310.1	1600
gmmutg37189G000030.1	Pt6G03030.1	693
gmmutg312702G000010.1	Pt6G03230.1	447
gmmutg47382G000010.1	Pt6G03080.2	406
gmmutg47382G000010.1	Pt6G03160.2	406
MSTRG.42907.1.p1	Pt6G03220.1	515
STRG.33167.1.p2	Pt6G03080.2	515
STRG.33167.1.p2	Pt6G03160.2	515
gmmutg15806G000020.1	Pt6G03210.1	909
gmmutg220227G000010.1	Pt6G03070.1	694
gmmutg220227G000010.1	Pt6G03180.1	523
MSTRG.17755.1.p1	Pt6G03190.9	1690
gmmutg73794G000010.1	Pt6G03020.1	2280
gmmutg15087G000040.1	Pt6G03000.1	1130
gmmutg15087G000020.1	Pt6G02990.1	316
gmmutg15087G000030.1	Pt6G02980.1	479
gmmutg15087G000010.1	Pt6G02970.1	1230
gmmutg24230G000010.1	Pt6G02960.1	1170
gmmutg24230G000020.1	Pt6G02930.1	610
STRG.24471.1.p1	Pt6G02910.1	3900
gmmutg24230G000060.2	Pt6G02900.12	1610
###
MSTRG.10728.16.p1	Pt6G02840.2	2250
gmmutg16007G000020.1	Pt6G02840.2	1970
gmmutg16007G000010.1	Pt6G02810.1	3080
gmmutg32065G000010.2	Pt6G02800.1	1760
gmmutg251G000010.2	Pt6G02790.1	1110
gmmutg251G000020.1	Pt6G02770.1	1730
gmmutg251G000040.1	Pt6G02740.1	4610
STRG.630.1.p1	Pt6G02720.6	2110
gmmutg251G000070.1	Pt6G02710.1	2560
gmmutg251G000090.1	Pt6G02690.1	1390
gmmutg251G000100.1	Pt6G02670.1	3640
gmmutg251G000110.1	Pt6G02660.1	2500
gmmutg36509G000010.1	Pt6G02650.1	2460
gmmutg3685G000010.1	Pt6G02630.1	2920
MSTRG.6371.1.p1	Pt6G02610.1	2380
gmmutg50721G000010.1	Pt6G02600.10	1970
MSTRG.36921.1.p1	Pt6G02420.1	917
MSTRG.38439.1.p1	Pt6G02510.3	1590
gmmutg54303G000020.1	Pt6G02530.1	329
gmmutg54303G000010.1	Pt6G02500.1	2660
gmmutg740G000010.1	Pt6G02470.1	1920
gmmutg740G000010.1	Pt6G02550.1	1850
gmmutg740G000030.1	Pt6G02460.1	357
gmmutg740G000030.1	Pt6G02580.1	357
gmmutg740G000040.1	Pt6G02450.1	1040
gmmutg740G000050.1	Pt6G02440.1	1800
gmmutg740G000060.1	Pt6G02410.1	2990
gmmutg740G000090.1	Pt6G02350.1	2430
gmmutg5423G000010.1	Pt6G02420.1	974
gmmutg111610G000010.1	Pt6G02310.3	737
###
gmmutg3966G000210.1	Pt6G02270.1	982
gmmutg3966G000200.1	Pt6G02260.1	961
gmmutg3966G000190.1	Pt6G02240.1	2660
MSTRG.31369.3.p1	Pt6G02230.1	1110
gmmutg3966G000150.1	Pt6G02220.1	1440
gmmutg3966G000130.1	Pt6G02170.4	637
gmmutg3966G000110.1	Pt6G02160.1	3110
gmmutg19639G000090.1	Pt6G02150.1	452
gmmutg19639G000080.1	Pt6G02130.1	4030
gmmutg19639G000040.1	Pt6G02010.1	1050
gmmutg19639G000040.1	Pt6G02110.1	1060
gmmutg19639G000010.1	Pt6G01980.1	726
gmmutg19639G000010.1	Pt6G02070.1	738
gmmutg52121G000060.1	Pt6G01960.6	737
gmmutg52121G000060.1	Pt6G02050.3	884
gmmutg52121G000050.1	Pt6G02040.1	833
gmmutg22007G000010.1	Pt6G01900.1	345
gmmutg2794G000080.1	Pt6G01890.1	3270
gmmutg2794G000070.1	Pt6G01870.4	2660
gmmutg2794G000060.1	Pt6G01840.1	3860
gmmutg2794G000050.1	Pt6G01820.7	884
gmmutg2794G000040.1	Pt6G01810.1	3920
gmmutg19024G000030.1	Pt6G01940.1	381
gmmutg20164G000030.1	Pt6G01760.1	2820
gmmutg4408G000010.1	Pt6G01750.1	539
gmmutg4408G000020.1	Pt6G01740.1	636
gmmutg4408G000030.1	Pt6G01730.1	1720
MSTRG.33596.1.p1	Pt6G01720.7	2630
gmmutg4408G000110.2	Pt6G01690.1	2630
gmmutg4408G000120.1	Pt6G01700.1	682
gmmutg15124G000010.1	Pt6G01680.4	776
gmmutg15124G000020.1	Pt6G01670.1	2100
gmmutg15124G000070.1	Pt6G01650.1	628
gmmutg15124G000080.1	Pt6G01660.1	2350
MSTRG.33204.2.p1	Pt6G01580.1	2290
MSTRG.16425.2.p1	Pt6G01660.1	977
###
gmmutg1010G000010.1	Pt6G01510.1	3370
MSTRG.266.1.p1	Pt6G01450.3	629
gmmutg1010G000060.2	Pt6G01430.1	843
gmmutg1010G000070.1	Pt6G01420.1	1140
gmmutg8337G000010.2	Pt6G01400.2	432
gmmutg73485G000010.1	Pt6G01390.1	2010
gmmutg40737G000010.1	Pt6G01380.1	2110
gmmutg17466G000080.1	Pt6G01320.1	2890
gmmutg17466G000080.1	Pt6G01460.1	2940
gmmutg17466G000070.1	Pt6G01470.1	2860
gmmutg17466G000060.1	Pt6G01290.1	2550
gmmutg17466G000060.1	Pt6G01480.1	2540
STRG.21723.1.p1	Pt6G01280.1	1080
STRG.21723.1.p1	Pt6G01500.1	1080
gmmutg17466G000010.1	Pt6G01270.1	1540
gmmutg9292G000010.1	Pt6G01250.1	3010
gmmutg9292G000030.2	Pt6G01240.1	2160
gmmutg9292G000040.1	Pt6G01230.1	2280
gmmutg9292G000060.1	Pt6G01210.1	3370
gmmutg9292G000070.1	Pt6G01170.1	4560
STRG.12823.1.p1	Pt6G01140.1	2040
gmmutg6534G000020.2	Pt6G01120.1	1980
gmmutg6534G000070.3	Pt6G01050.1	3080
gmmutg6534G000090.1	Pt6G01040.1	944
###
gmmutg6534G000120.1	Pt6G00150.1	512
gmmutg6534G000150.1	Pt6G00170.1	2440
gmmutg39307G000020.2	Pt6G00100.1	402
gmmutg84467G000020.1	Pt6G00030.1	489
gmmutg84467G000020.1	Pt6G00190.1	496
gmmutg431741G000040.1	Pt6G00350.1	386
gmmutg431741G000030.1	Pt6G00250.1	376
gmmutg38104G000030.1	Pt6G00200.1	410
gmmutg38104G000050.1	Pt6G00250.1	376
gmmutg38104G000070.1	Pt6G00350.1	392
gmmutg64759G000020.1	Pt6G00330.1	568
gmmutg8856G000010.2	Pt6G00340.1	547
gmmutg8856G000020.1	Pt6G00350.1	468
gmmutg8856G000030.2	Pt6G00370.5	2560
MSTRG.14553.2.p1	Pt6G00390.1	346
gmmutg19018G000040.1	Pt6G00400.10	1540
gmmutg19018G000010.1	Pt6G00410.1	1260
STRG.12478.1.p1	Pt6G00420.1	2650
gmmutg6312G000050.1	Pt6G00440.1	2580
gmmutg6312G000040.1	Pt6G00450.1	653
gmmutg6312G000030.1	Pt6G00480.1	3600
gmmutg19411G000020.1	Pt6G00590.1	256
###
gmmutg6312G000060.2	Pt6G00980.1	1710
gmmutg6312G000050.1	Pt6G00950.1	2670
gmmutg6312G000040.1	Pt6G00940.1	656
gmmutg6312G000030.1	Pt6G00910.1	3590
gmmutg6312G000010.1	Pt6G00890.1	269
gmmutg6312G000020.1	Pt6G00900.1	609
###
gmmutg19145G000020.1	Pt6G62860.1	1010
gmmutg19145G000010.1	Pt6G62830.1	998
gmmutg54779G000040.1	Pt6G62790.1	1100
gmmutg48189G000010.1	Pt6G62710.1	419
gmmutg48189G000020.1	Pt6G62750.1	1190
gmmutg7565G000010.1	Pt6G62690.1	421
gmmutg39316G000010.2	Pt6G62680.1	5270
gmmutg5673G000010.1	Pt6G62670.1	2120
STRG.11637.1.p1	Pt6G62660.1	1420
gmmutg5673G000040.1	Pt6G62650.1	498
gmmutg63567G000010.1	Pt6G62570.1	3190
gmmutg64158G000020.1	Pt6G62560.1	707
MSTRG.35149.2.p1	Pt6G62540.1	1600
gmmutg40055G000010.1	Pt6G62510.1	1100
MSTRG.26181.1.p1	Pt6G62410.1	1160
MSTRG.26181.1.p1	Pt6G62470.4	1450
gmmutg212361G000020.1	Pt6G62460.1	694
gmmutg61764G000010.1	Pt6G62440.1	830
gmmutg11153G000020.1	Pt6G62370.1	2380
gmmutg11153G000030.1	Pt6G62290.4	2420
gmmutg11153G000040.1	Pt6G62260.1	3060
gmmutg11153G000040.1	Pt6G62340.1	3130
gmmutg11153G000050.1	Pt6G62240.1	2030
gmmutg11153G000050.1	Pt6G62320.1	2020
gmmutg11153G000060.1	Pt6G62250.1	1840
gmmutg11153G000080.1	Pt6G62310.1	776
###
gmmutg14179G000010.1	Pt6G64430.1	923
gmmutg14179G000020.1	Pt6G64440.1	3990
gmmutg14179G000040.1	Pt6G64450.1	1180
gmmutg14179G000060.1	Pt6G64400.1	999
gmmutg14179G000060.1	Pt6G64470.3	1240
gmmutg14179G000070.1	Pt6G64390.1	552
gmmutg14179G000070.1	Pt6G64500.1	549
gmmutg2761G000010.1	Pt6G64510.1	530
STRG.6782.1.p1	Pt6G64530.1	2100
gmmutg2761G000050.1	Pt6G64350.1	688
gmmutg2761G000050.1	Pt6G64540.1	625
STRG.6736.1.p1	Pt6G64300.4	3160
gmmutg2761G000070.1	Pt6G64270.1	1630
gmmutg2761G000080.1	Pt6G64260.1	487
gmmutg2761G000090.2	Pt6G64250.1	2470
gmmutg2761G000100.1	Pt6G64240.1	1630
gmmutg2761G000130.1	Pt6G64220.1	2120
gmmutg2761G000140.1	Pt6G64210.1	680
gmmutg2761G000150.1	Pt6G64200.1	2470
gmmutg2761G000160.1	Pt6G64170.1	2150
gmmutg2761G000170.1	Pt6G64150.3	1420
gmmutg2761G000210.1	Pt6G64140.1	1770
gmmutg2761G000220.3	Pt6G64130.1	1780
gmmutg2761G000230.1	Pt6G64120.1	729
gmmutg2761G000250.1	Pt6G64090.1	3250
gmmutg2761G000290.1	Pt6G64100.1	527
gmmutg2761G000320.1	Pt6G64040.1	410
###
gmmutg131846G000020.1	Pt6G63870.1	1020
gmmutg131846G000010.1	Pt6G63830.1	476
STRG.29712.1.p1	Pt6G63880.1	1290
MSTRG.6487.15.p1	Pt6G64000.1	1890
###
STRG.16491.1.p1	Pt6G63510.1	1330
gmmutg71224G000010.1	Pt6G63530.1	4710
gmmutg17611G000010.1	Pt6G63540.3	449
MSTRG.20777.1.p1	Pt6G63590.1	3640
STRG.24769.1.p2	Pt6G63600.1	715
gmmutg24980G000040.1	Pt6G63620.2	1110
gmmutg77071G000010.1	Pt6G63630.1	443
gmmutg20978G000010.1	Pt6G63720.1	2230
gmmutg20978G000020.1	Pt6G63710.1	727
gmmutg2403G000020.1	Pt6G63660.1	2320
gmmutg59185G000010.1	Pt6G63630.1	443
###
gmmutg2348G000140.1	Pt6G63480.1	340
gmmutg2348G000120.1	Pt6G63470.1	1350
gmmutg2348G000070.1	Pt6G63440.1	1920
STRG.5800.1.p1	Pt6G63420.5	2830
gmmutg2348G000030.1	Pt6G63400.1	1180
gmmutg2348G000020.1	Pt6G63370.1	655
gmmutg2348G000010.1	Pt6G63360.1	655
gmmutg19G000010.1	Pt6G63340.1	6040
gmmutg19G000020.1	Pt6G63310.1	2010
gmmutg25723G000010.1	Pt6G63290.1	1450
gmmutg319461G000010.1	Pt6G63220.1	1390
gmmutg62789G000010.1	Pt6G63180.1	3170
gmmutg2033G000010.1	Pt6G63190.1	1780
MSTRG.15998.1.p2	Pt6G63150.1	626
gmmutg36G000010.1	Pt6G63120.1	2920
gmmutg36G000020.2	Pt6G63090.3	3140
gmmutg1645G000060.1	Pt6G63020.1	1960
MSTRG.11288.1.p1	Pt6G63000.1	3530
gmmutg1645G000030.1	Pt6G63010.1	547
gmmutg32557G000010.1	Pt6G62980.1	2360
gmmutg15798G000020.1	Pt6G62910.1	1460
###
gmmutg18977G000010.1	Pt6G61870.1	2130
gmmutg15461G000010.1	Pt6G61840.1	452
gmmutg5477G000040.1	Pt6G61820.1	1290
gmmutg5477G000040.1	Pt6G61920.1	1310
gmmutg5477G000050.1	Pt6G61930.1	767
gmmutg5477G000030.2	Pt6G61800.1	1350
gmmutg5477G000020.1	Pt6G61790.1	1410
gmmutg5477G000010.2	Pt6G61780.1	515
STRG.6543.2.p1	Pt6G61770.1	3910
gmmutg2669G000030.1	Pt6G61750.1	2060
gmmutg2669G000040.1	Pt6G61740.1	1690
gmmutg2669G000050.1	Pt6G61730.1	1920
gmmutg2669G000060.1	Pt6G61720.1	3270
gmmutg2669G000070.3	Pt6G61710.1	1690
gmmutg2669G000080.1	Pt6G61700.1	1020
gmmutg2669G000090.1	Pt6G61670.1	5290
STRG.19052.1.p1	Pt6G61650.1	2350
gmmutg12974G000030.1	Pt6G61440.1	5710
gmmutg12974G000050.1	Pt6G61450.1	1560
gmmutg12974G000060.1	Pt6G61480.1	876
gmmutg12974G000070.1	Pt6G61490.1	538
gmmutg12974G000090.3	Pt6G61500.1	2460
gmmutg60160G000010.3	Pt6G61650.1	3270
gmmutg3076G000010.1	Pt6G61540.1	332
gmmutg3076G000030.1	Pt6G61550.1	498
gmmutg14226G000020.1	Pt6G61560.1	1250
gmmutg14226G000010.1	Pt6G61570.1	2450
gmmutg2866G000130.1	Pt6G61620.1	6620
###
gmmutg2866G000110.1	Pt6G61340.1	2260
gmmutg2866G000080.1	Pt6G61330.1	2340
MSTRG.23917.1.p1	Pt6G61320.1	795
gmmutg2866G000050.1	Pt6G61310.3	1590
gmmutg4002G000010.1	Pt6G61270.1	696
gmmutg4002G000010.1	Pt6G61370.1	663
gmmutg136962G000010.1	Pt6G61280.1	1020
gmmutg136962G000010.1	Pt6G61360.1	1010
MSTRG.5172.1.p1	Pt6G61250.1	889
MSTRG.5172.1.p1	Pt6G61410.1	974
MSTRG.11102.1.p1	Pt6G61150.1	1250
gmmutg2666G000010.1	Pt6G61110.1	1390
gmmutg124963G000010.1	Pt6G61070.1	468
gmmutg8460G000030.3	Pt6G61150.1	1220
gmmutg19909G000020.1	Pt6G61050.1	3200
gmmutg43726G000060.2	Pt6G61040.1	1500
gmmutg43726G000050.1	Pt6G61030.1	267
###
gmmutg8460G000030.3	Pt6G60920.1	810
gmmutg19909G000020.1	Pt6G60930.1	3220
gmmutg43726G000060.2	Pt6G60940.1	1440
gmmutg43726G000050.1	Pt6G60950.1	264
gmmutg43726G000040.1	Pt6G60920.1	835
MSTRG.33448.2.p1	Pt6G60960.1	1260
gmmutg84464G000010.1	Pt6G60900.3	3920
gmmutg143793G000010.1	Pt6G60880.1	509
MSTRG.20539.1.p1	Pt6G60760.1	2860
gmmutg24706G000030.1	Pt6G60740.1	1250
gmmutg755G000010.1	Pt6G60730.1	1820
gmmutg755G000020.1	Pt6G60710.1	2520
gmmutg36185G000010.1	Pt6G60690.1	300
gmmutg32505G000030.1	Pt6G60620.1	1490
gmmutg12828G000010.1	Pt6G60570.1	1490
gmmutg12828G000020.1	Pt6G60580.1	1030
STRG.18998.1.p1	Pt6G60560.1	3460
gmmutg12828G000050.1	Pt6G60490.1	2850
gmmutg22739G000010.1	Pt6G60480.1	3000
gmmutg4036G000110.1	Pt6G60450.3	1430
gmmutg4036G000100.1	Pt6G60440.1	696
gmmutg4036G000070.1	Pt6G60420.1	1690
MSTRG.31769.1.p1	Pt6G60400.1	1640
gmmutg9596G000070.1	Pt6G60380.5	927
gmmutg9596G000030.1	Pt6G60370.10	2930
###
STRG.27275.1.p1	Pt6G60240.1	1720
STRG.27275.1.p1	Pt6G60320.1	1860
gmmutg35611G000030.1	Pt6G60270.1	288
gmmutg35611G000040.1	Pt6G60250.1	251
MSTRG.13476.1.p1	Pt6G60180.1	1910
STRG.26642.1.p1	Pt6G60120.1	1880
gmmutg32230G000060.1	Pt6G60160.1	629
gmmutg32230G000070.1	Pt6G60150.1	1850
MSTRG.20143.1.p1	Pt6G60080.1	1810
MSTRG.20143.1.p1	Pt6G60200.1	1620
gmmutg24276G000030.1	Pt6G60010.1	1880
MSTRG.20147.3.p1	Pt6G59940.4	1800
gmmutg17660G000020.1	Pt6G59970.1	580
gmmutg17660G000030.1	Pt6G59950.1	1820
gmmutg17660G000040.1	Pt6G59980.1	141
MSTRG.9658.1.p1	Pt6G59920.1	2760
MSTRG.35839.1.p1	Pt6G59870.5	3010
STRG.31155.1.p1	Pt6G59830.6	694
gmmutg27863G000010.1	Pt6G59690.3	1410
gmmutg27863G000020.1	Pt6G59680.1	729
gmmutg27863G000020.1	Pt6G59790.1	732
gmmutg27863G000060.2	Pt6G59650.1	1340
gmmutg27863G000060.2	Pt6G59780.1	1410
gmmutg27863G000070.2	Pt6G59640.1	1660
gmmutg25855G000010.1	Pt6G59620.1	1430
gmmutg11750G000030.1	Pt6G59560.2	560
gmmutg3546G000060.1	Pt6G59570.3	1440
gmmutg3546G000050.2	Pt6G59550.1	1480
gmmutg42357G000010.3	Pt6G59490.1	478
MSTRG.32756.1.p1	Pt6G59340.1	1330
MSTRG.32756.1.p1	Pt6G59360.1	1410
MSTRG.32756.1.p1	Pt6G59440.1	1390
gmmutg4241G000120.1	Pt6G59330.1	429
gmmutg4241G000120.1	Pt6G59350.1	508
gmmutg4241G000040.2	Pt6G59300.1	2590
gmmutg4241G000010.1	Pt6G59280.1	3220
gmmutg3808G000010.1	Pt6G59270.1	1450
###
gmmutg17442G000010.1	Pt6G59200.1	1060
gmmutg17442G000030.1	Pt6G59180.1	476
gmmutg32717G000010.1	Pt6G59090.1	754
gmmutg9346G000030.1	Pt6G59080.1	648
gmmutg9346G000050.1	Pt6G59060.1	634
gmmutg9346G000070.1	Pt6G59050.1	1420
gmmutg9346G000100.1	Pt6G58990.1	410
gmmutg9346G000120.1	Pt6G59040.1	1060
gmmutg23028G000060.1	Pt6G58970.4	1920
gmmutg23028G000050.1	Pt6G58960.1	1620
gmmutg23028G000050.1	Pt6G59020.1	1610
gmmutg23028G000010.1	Pt6G58950.5	863
gmmutg22549G000010.1	Pt6G58900.1	900
gmmutg22549G000030.1	Pt6G58890.1	455
gmmutg7703G000010.2	Pt6G58880.1	1580
gmmutg7703G000020.1	Pt6G58870.3	844
###
STRG.13196.1.p1	Pt6G58750.1	656
gmmutg20277G000010.1	Pt6G58730.1	1220
gmmutg19854G000010.1	Pt6G58630.1	1430
gmmutg19854G000010.1	Pt6G58720.1	1430
gmmutg19854G000020.1	Pt6G58640.1	860
gmmutg19854G000020.1	Pt6G58710.1	870
gmmutg19854G000060.1	Pt6G58690.1	1970
gmmutg19854G000070.1	Pt6G58680.1	870
gmmutg4041G000110.1	Pt6G58600.1	4230
gmmutg4041G000090.1	Pt6G58590.1	1350
gmmutg4041G000060.1	Pt6G58570.1	789
gmmutg4041G000050.1	Pt6G58550.1	1220
gmmutg4041G000040.1	Pt6G58530.1	1490
gmmutg47151G000010.1	Pt6G58510.1	473
gmmutg6497G000040.1	Pt6G58470.1	1850
gmmutg6497G000030.1	Pt6G58450.1	1210
gmmutg6497G000010.1	Pt6G58440.1	2310
gmmutg5365G000030.1	Pt6G58390.1	1320
MSTRG.38125.3.p1	Pt6G58370.1	2560
###
gmmutg7548G000010.2	Pt6G55590.10	1160
gmmutg4714G000020.1	Pt6G55600.3	3610
gmmutg4714G000040.1	Pt6G55600.3	3610
STRG.10187.1.p1	Pt6G55620.1	1840
gmmutg4714G000060.1	Pt6G55640.1	3410
STRG.16884.1.p1	Pt6G55670.1	772
MSTRG.468.1.p1	Pt6G55700.1	4570
gmmutg8661G000010.1	Pt6G55760.4	806
gmmutg8661G000020.1	Pt6G55770.1	3520
gmmutg8661G000030.1	Pt6G55790.1	2790
gmmutg8661G000050.2	Pt6G55820.2	305
gmmutg8661G000060.1	Pt6G55830.1	1650
gmmutg22226G000010.1	Pt6G55860.1	1350
gmmutg22226G000020.1	Pt6G55840.1	484
gmmutg54314G000010.1	Pt6G55910.1	677
STRG.29648.1.p1	Pt6G55900.18	1050
gmmutg54314G000030.1	Pt6G55940.3	2830
gmmutg33407G000020.1	Pt6G55950.1	1100
gmmutg33407G000010.1	Pt6G55960.1	893
gmmutg11309G000010.1	Pt6G55970.12	2000
gmmutg67728G000040.1	Pt6G55980.7	1920
MSTRG.43468.1.p1	Pt6G55990.1	3500
gmmutg6308G000030.1	Pt6G56010.1	3090
gmmutg6308G000020.1	Pt6G56040.1	2840
gmmutg6308G000010.1	Pt6G56060.1	2000
gmmutg37416G000010.1	Pt6G56070.1	1750
gmmutg37416G000030.1	Pt6G56090.1	2140
gmmutg37416G000070.1	Pt6G56100.1	2310
gmmutg37416G000080.1	Pt6G56110.1	1610
gmmutg244052G000020.1	Pt6G56130.1	2620
gmmutg27848G000010.1	Pt6G56300.1	2770
gmmutg6964G000010.2	Pt6G56310.1	762
gmmutg6964G000010.2	Pt6G56380.1	765
gmmutg6964G000020.1	Pt6G56320.1	367
gmmutg6964G000030.1	Pt6G56330.1	1100
gmmutg6964G000030.1	Pt6G56390.3	1080
gmmutg6964G000040.1	Pt6G56410.1	1340
gmmutg6964G000060.1	Pt6G56420.1	806
###
gmmutg23134G000070.1	Pt6G58270.1	2400
gmmutg23134G000050.1	Pt6G58260.4	5020
gmmutg23134G000040.2	Pt6G58250.1	3890
STRG.24046.1.p1	Pt6G58240.1	3660
MSTRG.37343.2.p1	Pt6G58230.1	689
MSTRG.17413.1.p1	Pt6G58210.1	2600
STRG.5442.1.p1	Pt6G58180.1	1480
gmmutg2168G000080.1	Pt6G58170.1	3760
gmmutg2168G000070.1	Pt6G58160.1	536
gmmutg2168G000060.1	Pt6G58150.1	474
MSTRG.17407.1.p1	Pt6G57960.1	615
###
gmmutg5055G000010.1	Pt6G57760.1	215
MSTRG.36798.1.p1	Pt6G57900.1	566
MSTRG.36803.1.p1	Pt6G57880.1	580
gmmutg75127G000010.1	Pt6G57760.1	248
gmmutg59309G000010.1	Pt6G57740.1	547
gmmutg20247G000010.1	Pt6G57760.1	261
gmmutg53337G000010.1	Pt6G57730.1	612
STRG.29025.1.p1	Pt6G57650.1	384
gmmutg15769G000010.1	Pt6G57620.1	742
gmmutg19394G000010.1	Pt6G57590.1	644
gmmutg19394G000020.1	Pt6G57560.1	865
gmmutg19394G000030.1	Pt6G57550.1	938
gmmutg19394G000040.1	Pt6G57540.1	904
gmmutg19394G000050.2	Pt6G57360.1	754
gmmutg19394G000050.2	Pt6G57520.1	754
gmmutg58692G000010.5	Pt6G57350.1	879
gmmutg58692G000010.5	Pt6G57490.1	879
gmmutg65639G000010.1	Pt6G57470.1	544
gmmutg7929G000020.5	Pt6G57340.1	827
gmmutg7929G000020.5	Pt6G57480.1	827
gmmutg7929G000030.1	Pt6G57470.1	547
gmmutg3548G000070.1	Pt6G57320.1	1050
gmmutg3548G000070.1	Pt6G57460.1	1050
MSTRG.28750.14.p1	Pt6G57260.1	1150
MSTRG.28750.14.p1	Pt6G57430.1	1130
###
gmmutg53280G000020.1	Pt6G56940.1	1290
gmmutg1423G000020.1	Pt6G56900.6	2000
gmmutg89782G000010.1	Pt6G56870.3	860
gmmutg123341G000020.5	Pt6G56760.2	1220
gmmutg123341G000020.5	Pt6G56880.1	1370
gmmutg123341G000020.5	Pt6G56960.1	1080
gmmutg123341G000010.1	Pt6G56850.1	1090
gmmutg213593G000010.1	Pt6G56740.1	952
MSTRG.17624.3.p1	Pt6G56770.7	1560
gmmutg21914G000010.4	Pt6G56810.1	767
gmmutg21914G000020.1	Pt6G56780.1	425
gmmutg21914G000030.3	Pt6G56770.7	1520
gmmutg36941G000010.3	Pt6G56750.1	1270
gmmutg36941G000010.3	Pt6G56760.2	1540
###
gmmutg72345G000040.4	Pt6G56760.2	1230
gmmutg12528G000130.1	Pt6G56720.1	416
gmmutg12528G000080.1	Pt6G56670.1	5600
STRG.18769.1.p1	Pt6G56660.1	5130
###
gmmutg52323G000040.1	Pt6G56500.1	2820
MSTRG.37595.17.p1	Pt6G56500.1	2640
MSTRG.341.1.p1	Pt6G56500.1	1460
gmmutg24966G000010.1	Pt6G56450.1	944
gmmutg24966G000020.1	Pt6G56460.1	637
MSTRG.24736.3.p1	Pt6G56480.1	2480
###
gmmutg52323G000040.1	Pt6G57060.1	2370
MSTRG.37595.17.p1	Pt6G57060.1	2540
MSTRG.341.1.p1	Pt6G57060.1	1800
gmmutg24966G000010.1	Pt6G57170.1	950
gmmutg138485G000010.1	Pt6G57160.1	832
MSTRG.24736.3.p1	Pt6G57140.1	2500
###
gmmutg12543G000040.1	Pt6G53770.1	863
gmmutg12543G000040.1	Pt6G54080.1	868
gmmutg12543G000010.1	Pt6G53880.1	2130
gmmutg12543G000010.1	Pt6G53950.1	2890
gmmutg12543G000010.1	Pt6G53990.1	2170
gmmutg12543G000010.1	Pt6G54100.1	3890
gmmutg12543G000020.1	Pt6G53780.1	539
gmmutg12543G000020.1	Pt6G53980.1	740
gmmutg12543G000030.1	Pt6G53970.1	602
gmmutg41138G000010.1	Pt6G54420.1	587
gmmutg39268G000010.1	Pt6G53830.1	4490
gmmutg39268G000010.1	Pt6G53950.1	3980
gmmutg39268G000010.1	Pt6G54100.1	5530
gmmutg39268G000010.1	Pt6G54520.1	5300
gmmutg24372G000030.1	Pt6G53780.1	449
gmmutg24372G000030.1	Pt6G53980.1	465
gmmutg24372G000030.1	Pt6G54310.1	430
gmmutg24372G000010.1	Pt6G53890.1	525
gmmutg24372G000010.1	Pt6G54300.1	511
gmmutg31289G000020.1	Pt6G54550.1	1430
gmmutg35358G000010.1	Pt6G53940.1	867
gmmutg35358G000010.1	Pt6G54150.1	863
gmmutg35358G000010.1	Pt6G54340.1	634
gmmutg35358G000020.1	Pt6G53970.1	617
gmmutg21556G000010.1	Pt6G54190.1	670
gmmutg75114G000010.1	Pt6G53880.1	2220
gmmutg75114G000010.1	Pt6G54100.1	3030
gmmutg75114G000020.1	Pt6G53740.1	354
MSTRG.4986.1.p1	Pt6G54550.1	1790
gmmutg1240G000170.1	Pt6G54570.5	1170
gmmutg1240G000160.1	Pt6G54580.1	1030
STRG.3301.1.p1	Pt6G54650.5	474
gmmutg1240G000100.1	Pt6G54660.1	3510
gmmutg1240G000060.1	Pt6G54670.1	2480
gmmutg1240G000050.1	Pt6G54680.1	816
gmmutg1240G000040.2	Pt6G54700.1	2140
MSTRG.4974.1.p1	Pt6G54710.1	1570
gmmutg32149G000010.1	Pt6G54750.1	1560
gmmutg32149G000010.1	Pt6G54860.5	1570
gmmutg385G000020.1	Pt6G54840.1	4370
gmmutg385G000030.1	Pt6G54810.1	2680
gmmutg27406G000020.1	Pt6G54790.1	1890
gmmutg27406G000010.1	Pt6G54990.1	1110
gmmutg4762G000080.1	Pt6G54950.1	1480
gmmutg4762G000090.1	Pt6G54930.1	1670
gmmutg7040G000040.1	Pt6G55040.1	1400
###
gmmutg3833G000100.1	Pt6G55560.3	1830
gmmutg3833G000080.1	Pt6G55530.1	1080
gmmutg3833G000070.1	Pt6G55520.7	2670
gmmutg3833G000040.1	Pt6G55500.1	2350
gmmutg3833G000010.1	Pt6G55490.1	2330
gmmutg1530G000010.1	Pt6G55420.1	576
gmmutg12981G000010.1	Pt6G55310.1	1530
gmmutg12981G000040.1	Pt6G55300.1	825
gmmutg49777G000010.1	Pt6G55270.1	791
gmmutg63659G000020.1	Pt6G55260.1	816
gmmutg63659G000010.1	Pt6G55250.1	2040
###
gmmutg75551G000020.1	Pt6G53320.1	533
gmmutg20079G000010.1	Pt6G53330.1	840
gmmutg13979G000140.2	Pt6G53170.1	878
gmmutg13979G000110.1	Pt6G53110.1	1490
gmmutg13979G000090.1	Pt6G53070.1	1560
###
gmmutg13979G000010.1	Pt6G53000.1	1760
gmmutg15308G000050.1	Pt6G52980.1	1590
gmmutg15308G000100.1	Pt6G52960.1	1820
gmmutg4695G000010.1	Pt6G52940.1	1720
gmmutg4695G000030.1	Pt6G52890.1	1400
STRG.4287.1.p1	Pt6G52870.1	1760
gmmutg1703G000050.1	Pt6G52850.1	1880
gmmutg1703G000060.1	Pt6G52830.1	1200
gmmutg1703G000080.1	Pt6G52810.1	1210
MSTRG.45735.1.p2	Pt6G52800.3	765
###
STRG.14084.1.p1	Pt6G52740.1	821
gmmutg8910G000040.1	Pt6G52690.1	1700
gmmutg350752G000020.1	Pt6G52680.1	462
gmmutg4201G000050.1	Pt6G52670.1	2860
gmmutg4201G000040.1	Pt6G52630.1	3300
gmmutg4201G000010.1	Pt6G52600.1	1820
MSTRG.6138.1.p1	Pt6G52590.1	5240
gmmutg2877G000110.1	Pt6G52580.1	2140
STRG.6954.1.p1	Pt6G52570.1	610
STRG.6938.1.p1	Pt6G52560.1	3090
gmmutg2877G000060.1	Pt6G52550.1	1530
gmmutg2877G000040.1	Pt6G52540.5	686
STRG.11439.1.p1	Pt6G52520.1	2030
gmmutg5560G000130.1	Pt6G52510.1	1080
gmmutg5560G000120.1	Pt6G52500.1	753
gmmutg5560G000080.1	Pt6G52480.1	375
gmmutg5560G000060.1	Pt6G52430.1	1960
MSTRG.37466.1.p1	Pt6G52410.1	2180
gmmutg5202G000120.1	Pt6G52400.1	3460
MSTRG.37464.4.p1	Pt6G52380.16	3810
gmmutg5202G000060.1	Pt6G52330.1	1040
gmmutg5202G000030.1	Pt6G52320.1	990
STRG.10961.1.p3	Pt6G52310.1	606
gmmutg33729G000050.2	Pt6G52280.1	3350
gmmutg7346G000020.1	Pt6G52270.1	1550
gmmutg1351G000010.1	Pt6G52260.1	1670
gmmutg1351G000020.1	Pt6G52250.1	2220
gmmutg1351G000040.1	Pt6G52060.1	2440
gmmutg1351G000060.1	Pt6G52220.1	187
gmmutg1351G000100.1	Pt6G52070.1	247
MSTRG.6201.3.p1	Pt6G52130.1	449
gmmutg13073G000090.1	Pt6G52140.1	917
gmmutg13073G000070.1	Pt6G52010.1	614
MSTRG.6196.1.p1	Pt6G51990.1	5170
gmmutg13073G000020.1	Pt6G51950.1	1580
gmmutg18717G000010.1	Pt6G51940.1	1360
MSTRG.21791.2.p1	Pt6G51880.1	2530
MSTRG.21791.2.p1	Pt6G52040.1	2540
MSTRG.21792.1.p1	Pt6G51870.4	1260
MSTRG.21792.1.p1	Pt6G52050.1	1270
gmmutg41867G000010.1	Pt6G51850.7	1790
###
gmmutg3655G000010.1	Pt6G51670.1	938
gmmutg869G000050.1	Pt6G51520.1	2120
gmmutg869G000050.1	Pt6G51680.1	2430
gmmutg5503G000030.1	Pt6G51500.1	1670
gmmutg5503G000020.2	Pt6G51480.1	2320
gmmutg8805G000060.1	Pt6G51210.1	2470
gmmutg8805G000060.1	Pt6G51440.1	2460
gmmutg4705G000010.1	Pt6G51390.1	2950
gmmutg4705G000020.1	Pt6G51380.1	2190
gmmutg74402G000010.1	Pt6G51360.1	361
MSTRG.11665.1.p1	Pt6G51290.1	1200
gmmutg24493G000050.1	Pt6G51280.1	840
gmmutg24493G000040.1	Pt6G51140.1	719
gmmutg24493G000030.1	Pt6G51150.1	408
gmmutg24493G000020.1	Pt6G51170.1	3450
gmmutg24493G000010.1	Pt6G51270.1	919
gmmutg9384G000010.1	Pt6G51110.1	3060
gmmutg52385G000010.1	Pt6G51080.1	1610
gmmutg13516G000010.1	Pt6G51070.1	2180
gmmutg13516G000020.2	Pt6G51060.15	715
gmmutg39848G000010.1	Pt6G51040.3	2100
gmmutg35525G000010.1	Pt6G50950.1	4580
gmmutg75751G000010.2	Pt6G50850.13	1940
[truncated: 25,409 more rows]

## Sheet: Table S7
Table S7. Functional enrichment of the expanded genes in P. massoniana.
ID	Description	GeneRatio	BgRatio	pvalue	p.adjust	qvalue	geneID	Count
GO:0071466	cellular response to xenobiotic stimulus	73/19547	76/32723	2.1472e-13	1.56961e-10	1.36517e-10	MSTRG.14805.1.p1/MSTRG.27193.1.p1/MSTRG.5048.1.p1/STRG.26802.1.p1/gmmutg11255G000150.1/gmmutg122054G000010.1/gmmutg123679G000010.1/gmmutg1245G000010.1/gmmutg1245G000060.1/gmmutg133429G000010.1/gmmutg135900G000010.1/gmmutg135921G000010.1/gmmutg15330G000030.1/gmmutg1882G000060.1/gmmutg1882G000070.1/gmmutg19250G000040.1/gmmutg22418G000010.1/gmmutg30916G000030.1/gmmutg3169G000010.1/gmmutg33267G000020…	73
GO:0009809	lignin biosynthetic process	140/19547	165/32723	1.95961e-12	1.25342e-09	1.09016e-09	MSTRG.18738.1.p1/STRG.16870.1.p1/gmmutg111768G000010.1/gmmutg17270G000010.1/gmmutg17270G000030.10/gmmutg22649G000010.1/gmmutg2293G000040.1/gmmutg2293G000070.2/gmmutg310309G000010.2/gmmutg310309G000020.1/gmmutg32545G000010.1/gmmutg338703G000010.1/gmmutg338703G000020.1/gmmutg474G000020.1/gmmutg474G000030.1/gmmutg474G000040.1/gmmutg5015G000010.2/gmmutg5015G000020.2/gmmutg7306G000040.1/MSTRG.14805.1.…	140
GO:0016998	cell wall macromolecule catabolic process	76/19547	82/32723	1.58209e-11	7.35961e-09	6.40104e-09	MSTRG.18738.1.p1/STRG.16870.1.p1/gmmutg111768G000010.1/gmmutg17270G000010.1/gmmutg17270G000030.10/gmmutg22649G000010.1/gmmutg2293G000040.1/gmmutg2293G000070.2/gmmutg310309G000010.2/gmmutg310309G000020.1/gmmutg32545G000010.1/gmmutg338703G000010.1/gmmutg338703G000020.1/gmmutg474G000020.1/gmmutg474G000030.1/gmmutg474G000040.1/gmmutg5015G000010.2/gmmutg5015G000020.2/gmmutg7306G000040.1/MSTRG.38164.1.…	76
GO:0042631	cellular response to water deprivation	134/19547	172/32723	3.26362e-07	4.77349e-05	4.15176e-05	gmmutg5661G000170.1/MSTRG.23254.2.p1/MSTRG.49199.2.p1/MSTRG.9748.1.p1/STRG.22461.1.p1/STRG.7900.1.p1/gmmutg103265G000010.1/gmmutg10407G000020.1/gmmutg115509G000010.1/gmmutg135913G000010.1/gmmutg1385G000020.1/gmmutg1385G000030.1/gmmutg15310G000020.3/gmmutg18018G000030.1/gmmutg18018G000040.1/gmmutg185658G000010.1/gmmutg19151G000020.1/gmmutg19151G000030.2/gmmutg27856G000010.2/gmmutg27856G000020.1/gm…	134
GO:0071462	cellular response to water stimulus	134/19547	172/32723	3.26362e-07	4.77349e-05	4.15176e-05	gmmutg5661G000170.1/MSTRG.23254.2.p1/MSTRG.49199.2.p1/MSTRG.9748.1.p1/STRG.22461.1.p1/STRG.7900.1.p1/gmmutg103265G000010.1/gmmutg10407G000020.1/gmmutg115509G000010.1/gmmutg135913G000010.1/gmmutg1385G000020.1/gmmutg1385G000030.1/gmmutg15310G000020.3/gmmutg18018G000030.1/gmmutg18018G000040.1/gmmutg185658G000010.1/gmmutg19151G000020.1/gmmutg19151G000030.2/gmmutg27856G000010.2/gmmutg27856G000020.1/gm…	134
GO:0097237	cellular response to toxic substance	303/19547	429/32723	1.53152e-06	0.000147244	0.000128066	gmmutg271G000030.1/gmmutg83644G000010.1/MSTRG.18738.1.p1/STRG.16870.1.p1/gmmutg111768G000010.1/gmmutg17270G000010.1/gmmutg17270G000030.10/gmmutg22649G000010.1/gmmutg2293G000040.1/gmmutg2293G000070.2/gmmutg310309G000010.2/gmmutg310309G000020.1/gmmutg32545G000010.1/gmmutg338703G000010.1/gmmutg338703G000020.1/gmmutg474G000020.1/gmmutg474G000030.1/gmmutg474G000040.1/gmmutg5015G000010.2/gmmutg5015G000…	303
GO:0016131	brassinosteroid metabolic process	99/19547	126/32723	5.57433e-06	0.000419468	0.000364834	STRG.12095.1.p1/STRG.28555.1.p1/STRG.4497.1.p1/gmmutg14451G000040.1/gmmutg1771G000090.1/gmmutg18396G000010.1/gmmutg1864G000010.4/gmmutg1864G000020.1/gmmutg21873G000020.3/gmmutg2977G000140.1/gmmutg30094G000020.8/gmmutg30094G000030.6/gmmutg430G000030.1/gmmutg6171G000010.2/gmmutg8700G000190.2/MSTRG.30942.2.p1/MSTRG.36232.1.p1/MSTRG.36235.1.p1/STRG.6766.1.p1/gmmutg12710G000010.1/gmmutg1328G000160.5/g…	99
GO:0009595	detection of biotic stimulus	77/19547	95/32723	7.37211e-06	0.000461206	0.000401136	gmmutg103798G000010.1/MSTRG.20744.2.p1/gmmutg114640G000010.1/gmmutg1743G000020.1/gmmutg3702G000050.1/gmmutg53825G000090.1/gmmutg68443G000010.1/gmmutg69844G000010.1/gmmutg9867G000020.1/gmmutg99249G000020.1/MSTRG.15526.1.p1/STRG.33199.1.p1/gmmutg126505G000010.1/gmmutg18571G000010.1/gmmutg19223G000010.1/gmmutg1985G000080.1/gmmutg20304G000010.1/gmmutg25903G000030.1/gmmutg31920G000030.1/gmmutg4118G000…	77
GO:0046246	terpene biosynthetic process	118/19547	159/32723	8.98693e-05	0.00329987	0.00287007	MSTRG.17631.3.p1/MSTRG.21226.1.p1/MSTRG.7335.1.p1/STRG.29312.1.p1/STRG.29961.1.p1/gmmutg10741G000020.1/gmmutg12348G000020.2/gmmutg130685G000010.1/gmmutg15656G000010.1/gmmutg1576G000010.1/gmmutg18811G000020.2/gmmutg18811G000050.1/gmmutg21040G000010.1/gmmutg21922G000020.1/gmmutg22099G000010.1/gmmutg2365G000020.1/gmmutg23824G000010.1/gmmutg3330G000040.2/gmmutg3330G000060.1/gmmutg3768G000150.1/gmmutg…	118
GO:0042214	terpene metabolic process	122/19547	169/32723	0.000486485	0.0095013	0.00826379	MSTRG.17631.3.p1/MSTRG.21226.1.p1/MSTRG.7335.1.p1/STRG.29312.1.p1/STRG.29961.1.p1/gmmutg10741G000020.1/gmmutg12348G000020.2/gmmutg130685G000010.1/gmmutg15656G000010.1/gmmutg1576G000010.1/gmmutg18811G000020.2/gmmutg18811G000050.1/gmmutg21040G000010.1/gmmutg21922G000020.1/gmmutg22099G000010.1/gmmutg2365G000020.1/gmmutg23824G000010.1/gmmutg3330G000040.2/gmmutg3330G000060.1/gmmutg3768G000150.1/gmmutg…	122
GO:0019843	rRNA binding	196/19547	239/32723	9.61809e-14	9.84316e-11	8.56112e-11	gmmutg10168G000140.1/gmmutg10917G000180.1/gmmutg11496G000010.1/gmmutg12413G000020.1/gmmutg15487G000010.1/gmmutg17448G000070.1/gmmutg1809G000020.1/gmmutg20738G000060.1/gmmutg2200G000010.1/gmmutg23681G000020.1/gmmutg25610G000040.1/gmmutg2586G000030.1/gmmutg28126G000040.1/gmmutg2874G000050.1/gmmutg36551G000020.1/gmmutg372637G000010.1/gmmutg3770G000090.1/gmmutg40452G000010.1/gmmutg42311G000010.1/gmmu…	196
GO:0003964	RNA-directed DNA polymerase activity	132/19547	159/32723	1.96418e-10	7.17909e-08	6.24404e-08	STRG.10853.1.p1/STRG.11164.1.p1/STRG.1119.1.p1/STRG.11381.1.p1/STRG.12768.1.p1/STRG.12783.1.p1/STRG.13219.1.p1/STRG.15312.1.p1/STRG.15348.1.p1/STRG.16215.1.p1/STRG.1647.1.p1/STRG.17699.1.p1/STRG.18295.1.p2/STRG.18606.1.p1/STRG.18929.1.p1/STRG.20457.1.p1/STRG.2110.1.p1/STRG.22737.1.p1/STRG.23404.1.p1/STRG.24173.1.p1/STRG.24908.1.p1/STRG.25259.1.p1/STRG.26612.1.p1/STRG.26839.1.p1/STRG.27555.1.p1/ST…	132
GO:0015643	toxic substance binding	15/19547	15/32723	0.000439001	0.00870685	0.00757281	MSTRG.45347.1.p1/STRG.13992.1.p1/STRG.9317.1.p1/gmmutg4173G000020.1/gmmutg7363G000030.1/MSTRG.46020.1.p1/gmmutg120361G000040.1/gmmutg314463G000010.1/gmmutg33757G000060.1/gmmutg33757G000080.1/gmmutg39825G000030.1/gmmutg41405G000010.1/gmmutg75385G000010.1/gmmutg75815G000010.2/gmmutg75815G000020.1	15
GO:0030599	pectinesterase activity	102/19547	125/32723	1.30852e-07	2.30886e-05	2.00814e-05	MSTRG.12940.1.p1/MSTRG.29283.2.p1/MSTRG.48752.1.p1/gmmutg10342G000010.1/gmmutg10342G000020.1/gmmutg10342G000040.1/gmmutg10342G000050.1/gmmutg10342G000060.2/gmmutg1071G000010.1/gmmutg107386G000010.1/gmmutg107386G000040.1/gmmutg109324G000010.1/gmmutg133550G000030.2/gmmutg14924G000010.1/gmmutg15376G000040.1/gmmutg16479G000010.2/gmmutg16479G000020.1/gmmutg177151G000020.2/gmmutg19604G000040.2/gmmutg21…	102
GO:0033799	myricetin 3-O-methyltransferase activity	23/19547	25/32723	0.000390768	0.00850877	0.00740053	STRG.27474.1.p1/gmmutg14677G000010.1/gmmutg281842G000020.1/gmmutg281842G000030.1/gmmutg281842G000040.1/gmmutg306725G000010.1/gmmutg311683G000010.1/gmmutg311683G000020.1/gmmutg43312G000010.1/gmmutg50861G000020.1/gmmutg50861G000030.1/gmmutg57805G000010.1/gmmutg69971G000010.1/gmmutg72593G000010.1/gmmutg72593G000020.2/gmmutg72593G000030.1/gmmutg72694G000070.1/gmmutg731G000010.1/gmmutg731G000020.1/gmm…	23
GO:0004144	diacylglycerol O-acyltransferase activity	32/19547	37/32723	0.000402018	0.00857136	0.00745496	STRG.22569.1.p1/gmmutg15588G000040.1/gmmutg30774G000010.1/MSTRG.11241.1.p1/STRG.10983.1.p1/gmmutg16400G000010.1/gmmutg5200G000040.1/gmmutg8841G000040.1/gmmutg9395G000010.1/MSTRG.49248.3.p2/gmmutg102482G000010.1/gmmutg14086G000010.1/gmmutg25213G000020.1/gmmutg27119G000010.1/gmmutg27119G000020.1/gmmutg27499G000030.1/gmmutg53638G000010.1/gmmutg57773G000010.1/gmmutg72115G000010.1/gmmutg40918G000020.1…	32
GO:0005761	mitochondrial ribosome	128/19547	138/32723	1.2461e-18	5.00513e-15	4.35323e-15	gmmutg10721G000030.1/gmmutg110901G000040.1/gmmutg11397G000080.1/gmmutg12970G000030.1/gmmutg1670G000140.1/gmmutg18613G000010.1/gmmutg19005G000030.1/gmmutg19752G000050.1/gmmutg198417G000020.1/gmmutg21206G000100.1/gmmutg22574G000010.1/gmmutg29270G000030.1/gmmutg3182G000120.1/gmmutg321097G000010.1/gmmutg3399G000030.1/gmmutg3637G000030.1/gmmutg38335G000010.1/gmmutg47717G000040.1/gmmutg55811G000020.1/g…	128
GO:0000313	organellar ribosome	155/19547	173/32723	1.95627e-18	5.00513e-15	4.35323e-15	gmmutg10721G000030.1/gmmutg110901G000040.1/gmmutg11397G000080.1/gmmutg12970G000030.1/gmmutg1670G000140.1/gmmutg18613G000010.1/gmmutg19005G000030.1/gmmutg19752G000050.1/gmmutg198417G000020.1/gmmutg21206G000100.1/gmmutg22574G000010.1/gmmutg29270G000030.1/gmmutg3182G000120.1/gmmutg321097G000010.1/gmmutg3399G000030.1/gmmutg3637G000030.1/gmmutg38335G000010.1/gmmutg47717G000040.1/gmmutg55811G000020.1/g…	155
GO:0000943	retrotransposon nucleocapsid	130/19547	155/32723	6.52328e-11	2.78164e-08	2.41934e-08	STRG.10853.1.p1/STRG.11164.1.p1/STRG.1119.1.p1/STRG.11381.1.p1/STRG.12768.1.p1/STRG.12783.1.p1/STRG.13219.1.p1/STRG.15312.1.p1/STRG.15348.1.p1/STRG.16215.1.p1/STRG.1647.1.p1/STRG.17699.1.p1/STRG.18295.1.p2/STRG.18606.1.p1/STRG.18929.1.p1/STRG.20457.1.p1/STRG.2110.1.p1/STRG.22737.1.p1/STRG.23404.1.p1/STRG.24173.1.p1/STRG.24908.1.p1/STRG.25259.1.p1/STRG.26612.1.p1/STRG.26839.1.p1/STRG.27555.1.p1/ST…	130
GO:0000315	organellar large ribosomal subunit	76/19547	83/32723	7.73183e-11	3.04337e-08	2.64698e-08	gmmutg11170G000020.1/gmmutg11501G000040.1/gmmutg15120G000050.1/gmmutg24832G000050.1/gmmutg3362G000090.1/gmmutg4765G000060.1/gmmutg52270G000060.1/gmmutg56618G000040.1/gmmutg131813G000050.1/gmmutg139508G000020.1/gmmutg159G000090.1/gmmutg1819G000110.1/gmmutg1974G000310.1/gmmutg2079G000020.1/gmmutg24832G000070.1/gmmutg24853G000110.1/gmmutg26403G000010.1/gmmutg294819G000050.1/gmmutg3501G000030.1/gmmut…	76
GO:0000314	organellar small ribosomal subunit	70/19547	78/32723	4.05142e-09	1.14853e-06	9.98939e-07	gmmutg10721G000030.1/gmmutg110901G000040.1/gmmutg11397G000080.1/gmmutg12970G000030.1/gmmutg1670G000140.1/gmmutg18613G000010.1/gmmutg19005G000030.1/gmmutg19752G000050.1/gmmutg198417G000020.1/gmmutg21206G000100.1/gmmutg22574G000010.1/gmmutg29270G000030.1/gmmutg3182G000120.1/gmmutg321097G000010.1/gmmutg3399G000030.1/gmmutg3637G000030.1/gmmutg38335G000010.1/gmmutg47717G000040.1/gmmutg55811G000020.1/g…	70
ID	Description	GeneRatio	BgRatio	pvalue	p.adjust	qvalue	geneID	Count
ko00941	Flavonoid biosynthesis	270/18736	332/31375	1.82575e-17	6.33536e-15	5.28507e-15	gmmutg25910G000020.1/gmmutg19077G000010.1/MSTRG.31316.5.p1/MSTRG.40057.1.p1/MSTRG.47938.1.p1/MSTRG.6404.1.p1/STRG.27932.1.p1/STRG.332.1.p1/gmmutg132064G000020.1/gmmutg132064G000030.3/gmmutg13451G000020.2/gmmutg13451G000040.1/gmmutg22048G000010.1/gmmutg22048G000020.1/gmmutg22048G000030.1/gmmutg22048G000040.1/gmmutg22048G000050.1/gmmutg23810G000070.1/gmmutg2579G000070.2/gmmutg27144G000010.1/gmmutg2…	270
ko04030	G protein-coupled receptors	67/18736	72/31375	1.59281e-10	2.76353e-08	2.30538e-08	MSTRG.21917.1.p1/MSTRG.27423.1.p1/MSTRG.30082.2.p1/MSTRG.35463.2.p1/STRG.11159.1.p1/gmmutg104039G000010.1/gmmutg1095G000010.1/gmmutg11128G000010.1/gmmutg11376G000010.1/gmmutg11527G000010.1/gmmutg11527G000020.2/gmmutg11602G000010.1/gmmutg11602G000020.1/gmmutg122677G000030.1/gmmutg12740G000040.1/gmmutg127G000120.1/gmmutg144130G000010.1/gmmutg1459G000010.2/gmmutg1459G000030.1/gmmutg1736G000010.1/gmm…	67
ko00945	Stilbenoid, diarylheptanoid and gingerol biosynthesis	62/18736	71/31375	3.34742e-07	3.87185e-05	3.22997e-05	MSTRG.38884.1.p1/MSTRG.4620.1.p1/gmmutg12237G000010.1/gmmutg12763G000010.1/gmmutg13112G000010.1/gmmutg165295G000030.1/gmmutg171007G000020.2/gmmutg18378G000020.1/gmmutg244650G000020.1/gmmutg30068G000070.1/gmmutg32964G000090.2/gmmutg36599G000010.1/gmmutg36599G000030.1/gmmutg36599G000040.2/gmmutg3769G000060.1/gmmutg3769G000070.1/gmmutg3836G000040.1/gmmutg40684G000020.1/gmmutg42509G000020.1/gmmutg425…	62
ko04330	Notch signaling pathway	77/18736	92/31375	6.01506e-07	5.21807e-05	4.35301e-05	STRG.13235.1.p1/STRG.28627.1.p1/STRG.8153.1.p1/gmmutg3508G000060.1/gmmutg45026G000020.1/gmmutg6758G000040.1/gmmutg10168G000170.1/gmmutg1076G000080.1/gmmutg1076G000090.1/gmmutg12333G000050.1/gmmutg14592G000020.1/gmmutg2856G000010.1/gmmutg65276G000030.1/gmmutg90117G000020.1/STRG.29703.1.p1/gmmutg10523G000050.1/gmmutg118595G000010.1/gmmutg12383G000050.1/gmmutg15302G000050.1/gmmutg1680G000020.1/gmmut…	77
ko00980	Metabolism of xenobiotics by cytochrome P450	196/18736	267/31375	1.81898e-06	0.000126237	0.000105309	MSTRG.2598.1.p1/MSTRG.30814.1.p1/MSTRG.33353.1.p1/gmmutg10897G000010.1/gmmutg109891G000020.2/gmmutg112071G000010.5/gmmutg125854G000010.1/gmmutg125854G000020.1/gmmutg16377G000030.2/gmmutg16377G000050.2/gmmutg178448G000020.1/gmmutg17969G000040.2/gmmutg306G000010.5/gmmutg308075G000010.1/gmmutg388649G000010.2/gmmutg388649G000040.3/gmmutg40730G000010.1/gmmutg4661G000020.1/gmmutg57834G000020.3/gmmutg68…	196
ko00130	Ubiquinone and other terpenoid-quinone biosynthesis	76/18736	132/31375	0.724041	1	0.834218	gmmutg336G000180.1/STRG.24707.1.p1/STRG.24818.1.p1/gmmutg24860G000010.1/gmmutg25147G000070.2/gmmutg3270G000020.3/gmmutg3270G000040.1/STRG.11504.1.p1/gmmutg18171G000030.3/gmmutg41204G000030.1/gmmutg5146G000040.1/gmmutg5590G000120.1/gmmutg6476G000050.1/gmmutg7697G000090.1/MSTRG.27431.1.p1/MSTRG.27432.1.p1/gmmutg336G000010.3/gmmutg336G000030.2/gmmutg336G000160.3/gmmutg4609G000020.1/MSTRG.48738.1.p1/…	76
ko00905	Brassinosteroid biosynthesis	71/18736	87/31375	1.03334e-05	0.000358567	0.000299123	MSTRG.17150.1.p1/MSTRG.17151.1.p1/gmmutg111463G000010.1/gmmutg17888G000030.2/gmmutg17888G000050.2/gmmutg21461G000010.1/gmmutg21461G000030.1/gmmutg21461G000040.1/gmmutg21461G000110.1/gmmutg21461G000130.2/gmmutg21461G000140.1/gmmutg596G000130.1/gmmutg9238G000010.1/gmmutg9238G000020.4/gmmutg9238G000040.2/STRG.28555.1.p1/STRG.4497.1.p1/gmmutg14451G000040.1/gmmutg1771G000090.1/gmmutg18396G000010.1/gmm…	71
ko00902	Monoterpenoid biosynthesis	148/18736	255/31375	0.730659	1	0.834218	MSTRG.21226.1.p1/MSTRG.37270.2.p1/STRG.29313.1.p1/gmmutg10286G000010.2/gmmutg13049G000050.1/gmmutg130685G000010.1/gmmutg13714G000030.1/gmmutg21040G000010.1/gmmutg21922G000020.1/gmmutg21922G000070.1/gmmutg30040G000010.1/gmmutg3330G000060.1/gmmutg3330G000090.1/gmmutg34005G000010.1/gmmutg3768G000150.1/gmmutg42140G000010.1/gmmutg48191G000020.1/gmmutg48934G000010.1/gmmutg50909G000010.1/gmmutg51491G000…	148
ko05204	Chemical carcinogenesis - DNA adducts	141/18736	194/31375	0.000107571	0.00310838	0.00259306	MSTRG.2598.1.p1/MSTRG.30814.1.p1/MSTRG.33353.1.p1/gmmutg10897G000010.1/gmmutg109891G000020.2/gmmutg112071G000010.5/gmmutg125854G000010.1/gmmutg125854G000020.1/gmmutg16377G000030.2/gmmutg16377G000050.2/gmmutg178448G000020.1/gmmutg17969G000040.2/gmmutg306G000010.5/gmmutg308075G000010.1/gmmutg388649G000010.2/gmmutg388649G000040.3/gmmutg40730G000010.1/gmmutg4661G000020.1/gmmutg57834G000020.3/gmmutg68…	141
ko00901	Indole alkaloid biosynthesis	22/18736	23/31375	0.000116452	0.00310838	0.00259306	MSTRG.21574.1.p1/MSTRG.27991.1.p1/MSTRG.27992.4.p1/MSTRG.27993.1.p1/STRG.7974.1.p1/STRG.7980.1.p1/STRG.9043.1.p1/gmmutg2832G000010.1/gmmutg2832G000020.1/gmmutg3430G000140.2/gmmutg3430G000150.1/gmmutg3430G000170.1/gmmutg3430G000200.1/gmmutg3430G000210.1/gmmutg3430G000220.1/gmmutg3430G000230.1/gmmutg3430G000240.1/gmmutg3430G000270.1/gmmutg74879G000020.1/gmmutg9855G000010.1/gmmutg9855G000020.1/gmmut…	22
ko04020	Calcium signaling pathway	122/18736	166/31375	0.000138813	0.00344057	0.00287019	MSTRG.46088.1.p1/gmmutg30637G000070.1/gmmutg575G000040.1/gmmutg575G000070.1/gmmutg75998G000010.1/MSTRG.27865.1.p1/MSTRG.51711.1.p1/gmmutg10682G000110.1/gmmutg1520G000030.1/gmmutg1520G000040.1/gmmutg159319G000010.1/gmmutg159319G000030.1/gmmutg2225G000210.1/gmmutg2607G000010.1/gmmutg297896G000010.1/gmmutg34138G000010.1/gmmutg34138G000040.1/gmmutg34138G000050.3/gmmutg35463G000020.1/gmmutg36757G00001…	122
ko00904	Diterpenoid biosynthesis	96/18736	145/31375	0.0641612	0.281822	0.235101	MSTRG.17631.3.p1/MSTRG.7335.1.p1/STRG.29312.1.p1/STRG.29961.1.p1/gmmutg10741G000020.1/gmmutg12348G000020.2/gmmutg12348G000100.1/gmmutg15656G000010.1/gmmutg1576G000010.1/gmmutg18811G000050.1/gmmutg22099G000010.1/gmmutg2365G000020.1/gmmutg23824G000010.1/gmmutg3330G000040.2/gmmutg5265G000010.1/gmmutg55235G000010.3/gmmutg57516G000010.2/gmmutg57516G000030.4/gmmutg8605G000200.3/gmmutg96298G000010.1/gmm…	96
ko05031	Amphetamine addiction	87/18736	115/31375	0.000237338	0.00514727	0.00429395	MSTRG.46088.1.p1/gmmutg30637G000070.1/gmmutg575G000040.1/gmmutg575G000070.1/gmmutg75998G000010.1/MSTRG.36866.1.p1/STRG.24314.1.p1/STRG.7802.1.p1/gmmutg17961G000020.2/gmmutg23813G000010.1/gmmutg2394G000020.2/gmmutg3348G000160.1/gmmutg5736G000010.1/MSTRG.27865.1.p1/MSTRG.51711.1.p1/gmmutg10682G000110.1/gmmutg1520G000030.1/gmmutg1520G000040.1/gmmutg159319G000010.1/gmmutg159319G000030.1/gmmutg2225G00…	87
ko00625	Chloroalkane and chloroalkene degradation	99/18736	133/31375	0.000261908	0.00534601	0.00445974	MSTRG.9991.1.p1/MSTRG.9992.1.p1/STRG.21276.1.p1/gmmutg15502G000020.1/gmmutg16610G000070.1/gmmutg265498G000010.1/gmmutg5119G000020.1/gmmutg6573G000040.1/STRG.9317.1.p1/gmmutg4173G000020.1/MSTRG.12660.2.p1/MSTRG.29176.1.p1/MSTRG.39472.1.p1/MSTRG.40431.3.p1/MSTRG.45336.6.p1/STRG.22727.1.p1/STRG.24828.1.p1/STRG.25819.1.p1/gmmutg11751G000010.2/gmmutg137313G000010.1/gmmutg19788G000010.1/gmmutg20694G000…	99
ko01523	Antifolate resistance	192/18736	275/31375	0.000310196	0.00597988	0.00498853	gmmutg18829G000010.1/STRG.12921.1.p1/STRG.19012.1.p1/STRG.31832.1.p1/STRG.385.1.p1/STRG.9681.1.p1/STRG.20048.1.p1/STRG.25349.1.p1/STRG.28601.1.p1/STRG.2910.1.p1/STRG.9275.1.p1/gmmutg5249G000130.1/MSTRG.11883.1.p1/MSTRG.16510.1.p1/STRG.21392.1.p1/STRG.27828.1.p1/STRG.5116.1.p1/gmmutg119910G000010.1/gmmutg13375G000030.1/gmmutg16816G000010.2/gmmutg16816G000030.2/gmmutg18501G000010.1/gmmutg1985G00002…	192
ko00603	Glycosphingolipid biosynthesis - globo and isoglobo series	45/18736	55/31375	0.000394757	0.00720951	0.0060143	STRG.18376.1.p1/STRG.24915.1.p1/STRG.33056.1.p1/gmmutg1169G000010.1/gmmutg12103G000030.4/gmmutg12103G000040.1/gmmutg12103G000050.1/gmmutg145994G000010.1/gmmutg198396G000010.1/gmmutg2383G000080.1/gmmutg2401G000010.2/gmmutg30543G000010.2/gmmutg3845G000040.1/gmmutg438G000030.1/gmmutg49407G000010.1/gmmutg7066G000010.1/gmmutg7066G000020.3/gmmutg8977G000010.1/gmmutg9587G000010.1/MSTRG.23036.1.p1/gmmutg…	45
ko00960	Tropane, piperidine and pyridine alkaloid biosynthesis	85/18736	114/31375	0.000633429	0.0107147	0.00893837	MSTRG.31316.5.p1/MSTRG.40057.1.p1/MSTRG.47938.1.p1/MSTRG.6404.1.p1/STRG.27932.1.p1/STRG.332.1.p1/gmmutg132064G000020.1/gmmutg132064G000030.3/gmmutg13451G000020.2/gmmutg13451G000040.1/gmmutg22048G000010.1/gmmutg22048G000020.1/gmmutg22048G000030.1/gmmutg22048G000040.1/gmmutg22048G000050.1/gmmutg23810G000070.1/gmmutg2579G000070.2/gmmutg27144G000010.1/gmmutg27144G000030.2/gmmutg29907G000010.1/gmmutg3…	85
ko04012	ErbB signaling pathway	48/18736	60/31375	0.000691068	0.0107147	0.00893837	MSTRG.20095.1.p1/MSTRG.45345.2.p1/STRG.13968.1.p1/STRG.23529.1.p1/STRG.31981.1.p1/STRG.5994.1.p1/gmmutg104572G000010.2/gmmutg2424G000050.1/gmmutg9333G000030.1/MSTRG.27865.1.p1/MSTRG.51711.1.p1/gmmutg10682G000110.1/gmmutg1520G000030.1/gmmutg1520G000040.1/gmmutg159319G000010.1/gmmutg159319G000030.1/gmmutg2225G000210.1/gmmutg2607G000010.1/gmmutg297896G000010.1/gmmutg34138G000010.1/gmmutg34138G000040…	48
ko00999	Biosynthesis of various plant secondary metabolites	150/18736	213/31375	0.000738279	0.0107147	0.00893837	gmmutg18378G000010.1/gmmutg62664G000050.1/gmmutg6806G000020.1/gmmutg6806G000040.1/MSTRG.12303.1.p1/MSTRG.34255.1.p1/gmmutg10144G000020.1/gmmutg121865G000010.1/gmmutg129143G000020.1/gmmutg15786G000090.2/gmmutg15786G000110.1/gmmutg168372G000010.1/gmmutg168372G000020.1/gmmutg168372G000030.1/gmmutg168372G000040.1/gmmutg1720G000010.2/gmmutg1720G000020.2/gmmutg1720G000040.1/gmmutg17292G000020.1/gmmutg1…	150
ko04658	Th1 and Th2 cell differentiation	33/18736	39/31375	0.000751106	0.0107147	0.00893837	MSTRG.36376.1.p1/STRG.10624.1.p1/STRG.8544.1.p1/gmmutg3719G000110.1/gmmutg4971G000020.1/STRG.24006.1.p1/gmmutg23028G000010.1/gmmutg2453G000180.1/gmmutg28967G000010.1/gmmutg37863G000040.1/gmmutg441G000050.1/gmmutg56009G000010.1/MSTRG.43439.1.p1/STRG.13200.1.p1/STRG.6665.1.p1/gmmutg1097G000010.1/gmmutg136G000170.1/gmmutg18621G000040.1/gmmutg2878G000100.1/gmmutg32964G000030.1/gmmutg32964G000040.1/gm…	33
ko00140	Steroid hormone biosynthesis	76/18736	101/31375	0.000760516	0.0107147	0.00893837	MSTRG.2598.1.p1/MSTRG.30814.1.p1/MSTRG.33353.1.p1/gmmutg10897G000010.1/gmmutg109891G000020.2/gmmutg112071G000010.5/gmmutg125854G000010.1/gmmutg125854G000020.1/gmmutg16377G000030.2/gmmutg16377G000050.2/gmmutg178448G000020.1/gmmutg17969G000040.2/gmmutg306G000010.5/gmmutg308075G000010.1/gmmutg388649G000010.2/gmmutg388649G000040.3/gmmutg40730G000010.1/gmmutg4661G000020.1/gmmutg57834G000020.3/gmmutg68…	76
ko00410	beta-Alanine metabolism	146/18736	207/31375	0.000775387	0.0107147	0.00893837	MSTRG.15069.1.p1/MSTRG.16027.1.p1/STRG.3590.1.p1/STRG.5033.1.p1/gmmutg1134G000090.1/gmmutg1360G000170.1/gmmutg14603G000010.1/gmmutg1857G000010.1/gmmutg2036G000020.1/gmmutg2036G000080.1/gmmutg2036G000090.1/gmmutg40136G000020.1/STRG.10630.1.p1/STRG.11109.1.p1/STRG.15986.1.p1/gmmutg1022G000020.1/gmmutg117240G000010.1/gmmutg12726G000010.2/gmmutg14099G000010.1/gmmutg17703G000010.1/gmmutg17954G000010.1…	146
ko04720	Long-term potentiation	98/18736	134/31375	0.000802828	0.0107147	0.00893837	MSTRG.46088.1.p1/gmmutg30637G000070.1/gmmutg575G000040.1/gmmutg575G000070.1/gmmutg75998G000010.1/MSTRG.36866.1.p1/STRG.24314.1.p1/STRG.7802.1.p1/gmmutg17961G000020.2/gmmutg23813G000010.1/gmmutg2394G000020.2/gmmutg3348G000160.1/gmmutg5736G000010.1/MSTRG.27865.1.p1/MSTRG.51711.1.p1/gmmutg10682G000110.1/gmmutg1520G000030.1/gmmutg1520G000040.1/gmmutg159319G000010.1/gmmutg159319G000030.1/gmmutg2225G00…	98
ko00380	Tryptophan metabolism	168/18736	258/31375	0.0426122	0.217447	0.181399	MSTRG.2598.1.p1/MSTRG.30814.1.p1/MSTRG.33353.1.p1/gmmutg10897G000010.1/gmmutg109891G000020.2/gmmutg112071G000010.5/gmmutg125854G000010.1/gmmutg125854G000020.1/gmmutg16377G000030.2/gmmutg16377G000050.2/gmmutg178448G000020.1/gmmutg17969G000040.2/gmmutg306G000010.5/gmmutg308075G000010.1/gmmutg388649G000010.2/gmmutg388649G000040.3/gmmutg40730G000010.1/gmmutg4661G000020.1/gmmutg57834G000020.3/gmmutg68…	168

## Sheet: Table S8
Table S8. Correlation between intact-TE content, genome size, intron length and exon length.
	Total intron	Total exon	Average intron	Average exon
Intact TE	0.568 (0.001997)	0.569 (0.001949)	0.299 (0.1291)	-0.217 (0.2768)
Genome size	0.738 (1.075e-05)	0.433 (0.02386)	0.516 (0.005844)	-0.438 (0.0221)

## Sheet: Table S9
Table S9. Horizontal transfer genes identified in P. massoniana.
query	seed_ortholog	evalue	score	eggNOG_OGs	max_annot_lvl	COG_category	Description	Preferred_name	GOs	EC	KEGG_ko	KEGG_Pathway	KEGG_Module	KEGG_Reaction	KEGG_rclass	BRITE	KEGG_TC	CAZy	BiGG_Reaction	PFAMs
gmmutg100356G000010.1	1047171.Mycgr3P45610	5.87e-34	119	2CY47@1|root,2S1X0@2759|Eukaryota,3A4N9@33154|Opisthokonta,3P4UH@4751|Fungi,3R3S5@4890|Ascomycota,202AI@147541|Dothideomycetes,3MKXG@451867|Dothideomycetidae	4751|Fungi	-	-	-	-	-	-	-	-	-	-	-	-	-	-	-
gmmutg10078G000040.1	248742.XP_005643264.1	8.72e-59	197	2CZAF@1|root,2S9CT@2759|Eukaryota,37ZYS@33090|Viridiplantae,34KUW@3041|Chlorophyta	3041|Chlorophyta	-	-	-	-	-	-	-	-	-	-	-	-	-	-	-
gmmutg100966G000020.1	8090.ENSORLP00000025642	4.52e-35	142	2CN36@1|root,2QTNN@2759|Eukaryota,38FJC@33154|Opisthokonta,3BM27@33208|Metazoa,3D0HQ@33213|Bilateria,48H4M@7711|Chordata,49D09@7742|Vertebrata	33208|Metazoa	-	-	-	-	-	-	-	-	-	-	-	-	-	-	RVT_1
gmmutg10182G000050.1	248742.XP_005643264.1	6.78e-50	174	2CZAF@1|root,2S9CT@2759|Eukaryota,37ZYS@33090|Viridiplantae,34KUW@3041|Chlorophyta	3041|Chlorophyta	-	-	-	-	-	-	-	-	-	-	-	-	-	-	-
gmmutg1052G000050.1	1047171.Mycgr3P45610	1.42e-25	98.6	2CY47@1|root,2S1X0@2759|Eukaryota,3A4N9@33154|Opisthokonta,3P4UH@4751|Fungi,3R3S5@4890|Ascomycota,202AI@147541|Dothideomycetes,3MKXG@451867|Dothideomycetidae	4751|Fungi	-	-	-	-	-	-	-	-	-	-	-	-	-	-	-
gmmutg106721G000010.1	7668.SPU_025741-tr	1.21e-09	60.5	2CN36@1|root,2QTNN@2759|Eukaryota,38FJC@33154|Opisthokonta,3BM27@33208|Metazoa,3D0HQ@33213|Bilateria	33208|Metazoa	-	-	-	-	-	-	-	-	-	-	-	-	-	-	RVT_1
gmmutg106G000030.1	400682.PAC_15725762	1.75e-44	175	2CC8B@1|root,2S3BW@2759|Eukaryota,3A3QP@33154|Opisthokonta,3C1YH@33208|Metazoa	33208|Metazoa	-	-	-	-	-	-	-	-	-	-	-	-	-	-	Helitron_like_N
gmmutg10827G000030.1	400682.PAC_15725762	6.39e-113	363	2CC8B@1|root,2S3BW@2759|Eukaryota,3A3QP@33154|Opisthokonta,3C1YH@33208|Metazoa	33208|Metazoa	-	-	-	-	-	-	-	-	-	-	-	-	-	-	Helitron_like_N
gmmutg114043G000030.1	400682.PAC_15725762	1.4e-45	178	2CC8B@1|root,2S3BW@2759|Eukaryota,3A3QP@33154|Opisthokonta,3C1YH@33208|Metazoa	33208|Metazoa	-	-	-	-	-	-	-	-	-	-	-	-	-	-	Helitron_like_N
gmmutg1149G000080.1	88036.EFJ16418	0	1364	28MWR@1|root,2QUF5@2759|Eukaryota	2759|Eukaryota	-	-	-	-	-	ko:K20478	-	-	-	-	ko00000,ko04131	-	-	-	RHD3,VWA,VWA_2,zf-RING_2
gmmutg119045G000010.1	88036.EFJ38477	1.93e-154	521	28MWR@1|root,2QUF5@2759|Eukaryota	2759|Eukaryota	-	-	-	-	-	ko:K20478	-	-	-	-	ko00000,ko04131	-	-	-	RHD3,VWA,VWA_2,zf-RING_2
gmmutg12157G000020.1	3218.PP1S114_66V6.4	1.32e-78	249	28NP8@1|root,2S5YX@2759|Eukaryota,388GZ@33090|Viridiplantae	33090|Viridiplantae	-	-	-	-	-	-	-	-	-	-	-	-	-	-	-
gmmutg122237G000030.1	1047171.Mycgr3P45610	2.36e-31	113	2CY47@1|root,2S1X0@2759|Eukaryota,3A4N9@33154|Opisthokonta,3P4UH@4751|Fungi,3R3S5@4890|Ascomycota,202AI@147541|Dothideomycetes,3MKXG@451867|Dothideomycetidae	4751|Fungi	-	-	-	-	-	-	-	-	-	-	-	-	-	-	-
gmmutg12713G000070.1	400682.PAC_15725762	5.29e-79	281	2CC8B@1|root,2S3BW@2759|Eukaryota,3A3QP@33154|Opisthokonta,3C1YH@33208|Metazoa	33208|Metazoa	-	-	-	-	-	-	-	-	-	-	-	-	-	-	Helitron_like_N
gmmutg127821G000010.1	3218.PP1S221_60V6.2	6.52e-37	142	2EI5H@1|root,2SNN9@2759|Eukaryota	2759|Eukaryota	-	-	-	-	-	-	-	-	-	-	-	-	-	-	-
gmmutg130446G000030.1	28377.ENSACAP00000021976	2.63e-143	446	2CN36@1|root,2QTNN@2759|Eukaryota,38FJC@33154|Opisthokonta,3BM27@33208|Metazoa,3D0HQ@33213|Bilateria,48H4M@7711|Chordata,49D09@7742|Vertebrata	33208|Metazoa	-	-	-	-	-	-	-	-	-	-	-	-	-	-	RVT_1
gmmutg1309G000060.1	1047171.Mycgr3P45610	1.5e-27	103	2CY47@1|root,2S1X0@2759|Eukaryota,3A4N9@33154|Opisthokonta,3P4UH@4751|Fungi,3R3S5@4890|Ascomycota,202AI@147541|Dothideomycetes,3MKXG@451867|Dothideomycetidae	4751|Fungi	-	-	-	-	-	-	-	-	-	-	-	-	-	-	-
gmmutg13116G000030.1	8128.ENSONIP00000026245	1.23e-13	75.5	2CN36@1|root,2QTNN@2759|Eukaryota,38FJC@33154|Opisthokonta,3BM27@33208|Metazoa,3D0HQ@33213|Bilateria,48H4M@7711|Chordata,49D09@7742|Vertebrata	33208|Metazoa	-	-	-	-	-	-	-	-	-	-	-	-	-	-	RVT_1
gmmutg135885G000010.1	3218.PP1S20_215V6.1	5.82e-45	164	2D09G@1|root,2S4T9@2759|Eukaryota,380ZY@33090|Viridiplantae	33090|Viridiplantae	-	-	-	-	-	-	-	-	-	-	-	-	-	-	-
gmmutg14076G000090.1	13037.EHJ64302	1.3e-19	92.8	2CN36@1|root,2QTNN@2759|Eukaryota,38FJC@33154|Opisthokonta,3BM27@33208|Metazoa,3D0HQ@33213|Bilateria,4235T@6656|Arthropoda,3SPCY@50557|Insecta	33208|Metazoa	-	-	-	-	-	-	-	-	-	-	-	-	-	-	RVT_1
gmmutg140931G000040.1	400682.PAC_15725762	9.94e-20	96.3	2CC8B@1|root,2S3BW@2759|Eukaryota,3A3QP@33154|Opisthokonta,3C1YH@33208|Metazoa	33208|Metazoa	-	-	-	-	-	-	-	-	-	-	-	-	-	-	Helitron_like_N
gmmutg14459G000030.1	3218.PP1S127_39V6.1	1.18e-64	213	2EA42@1|root,2SGDE@2759|Eukaryota	2759|Eukaryota	-	-	-	-	-	-	-	-	-	-	-	-	-	-	Acetyltransf_1
gmmutg1633G000210.1	3218.PP1S3_590V6.1	2.27e-80	270	2BZ8S@1|root,2S1A7@2759|Eukaryota,37VV4@33090|Viridiplantae,3GJJ0@35493|Streptophyta	35493|Streptophyta	-	-	-	-	-	ko:K18461	ko04144,ko04212,map04144,map04212	-	-	-	ko00000,ko00001,ko04131	-	-	-	WASH_WAHD
gmmutg1677G000030.1	28377.ENSACAP00000021908	1.6e-79	259	2CN36@1|root,2QTNN@2759|Eukaryota,38FJC@33154|Opisthokonta,3BM27@33208|Metazoa,3D0HQ@33213|Bilateria,48H4M@7711|Chordata	33208|Metazoa	-	-	-	-	-	-	-	-	-	-	-	-	-	-	RVT_1
gmmutg17965G000040.1	3218.PP1S17_102V6.2	9.16e-117	360	2ENN3@1|root,2SS1E@2759|Eukaryota,380H4@33090|Viridiplantae	33090|Viridiplantae	-	-	-	-	-	-	-	-	-	-	-	-	-	-	-
gmmutg1828G000010.1	28377.ENSACAP00000021908	4.73e-28	114	2CN36@1|root,2QTNN@2759|Eukaryota,38FJC@33154|Opisthokonta,3BM27@33208|Metazoa,3D0HQ@33213|Bilateria,48H4M@7711|Chordata	33208|Metazoa	-	-	-	-	-	-	-	-	-	-	-	-	-	-	RVT_1
gmmutg18290G000030.1	400682.PAC_15725762	1.23e-74	263	2CC8B@1|root,2S3BW@2759|Eukaryota,3A3QP@33154|Opisthokonta,3C1YH@33208|Metazoa	33208|Metazoa	-	-	-	-	-	-	-	-	-	-	-	-	-	-	Helitron_like_N
gmmutg1849G000020.1	13037.EHJ64302	4.2e-42	167	2CN36@1|root,2QTNN@2759|Eukaryota,38FJC@33154|Opisthokonta,3BM27@33208|Metazoa,3D0HQ@33213|Bilateria,4235T@6656|Arthropoda,3SPCY@50557|Insecta	33208|Metazoa	-	-	-	-	-	-	-	-	-	-	-	-	-	-	RVT_1
gmmutg1889G000060.1	3218.PP1S15_446V6.1	6.98e-135	409	COG4370@1|root,2SPNI@2759|Eukaryota	2759|Eukaryota	-	-	-	-	-	-	-	-	-	-	-	-	-	-	-
gmmutg19665G000040.1	400682.PAC_15725762	6.05e-73	259	2CC8B@1|root,2S3BW@2759|Eukaryota,3A3QP@33154|Opisthokonta,3C1YH@33208|Metazoa	33208|Metazoa	-	-	-	-	-	-	-	-	-	-	-	-	-	-	Helitron_like_N
gmmutg229347G000010.1	1047171.Mycgr3P45610	1.66e-31	113	2CY47@1|root,2S1X0@2759|Eukaryota,3A4N9@33154|Opisthokonta,3P4UH@4751|Fungi,3R3S5@4890|Ascomycota,202AI@147541|Dothideomycetes,3MKXG@451867|Dothideomycetidae	4751|Fungi	-	-	-	-	-	-	-	-	-	-	-	-	-	-	-
gmmutg249938G000010.1	88036.EFJ16418	0	1125	28MWR@1|root,2QUF5@2759|Eukaryota	2759|Eukaryota	-	-	-	-	-	ko:K20478	-	-	-	-	ko00000,ko04131	-	-	-	RHD3,VWA,VWA_2,zf-RING_2
gmmutg25051G000010.1	3218.PP1S81_61V6.1	2.72e-173	501	COG4071@1|root,2SKEH@2759|Eukaryota,37YJ7@33090|Viridiplantae	33090|Viridiplantae	-	-	-	-	-	-	-	-	-	-	-	-	-	-	-
gmmutg27496G000010.1	88036.EFJ38477	0	1371	28MWR@1|root,2QUF5@2759|Eukaryota	2759|Eukaryota	-	-	-	-	-	ko:K20478	-	-	-	-	ko00000,ko04131	-	-	-	RHD3,VWA,VWA_2,zf-RING_2
gmmutg27496G000020.1	88036.EFJ38477	0	1467	28MWR@1|root,2QUF5@2759|Eukaryota	2759|Eukaryota	-	-	-	-	-	ko:K20478	-	-	-	-	ko00000,ko04131	-	-	-	RHD3,VWA,VWA_2,zf-RING_2
gmmutg27496G000030.1	88036.EFJ38477	0	1445	28MWR@1|root,2QUF5@2759|Eukaryota	2759|Eukaryota	-	-	-	-	-	ko:K20478	-	-	-	-	ko00000,ko04131	-	-	-	RHD3,VWA,VWA_2,zf-RING_2
gmmutg30415G000010.1	88036.EFJ16418	0	1320	28MWR@1|root,2QUF5@2759|Eukaryota	2759|Eukaryota	-	-	-	-	-	ko:K20478	-	-	-	-	ko00000,ko04131	-	-	-	RHD3,VWA,VWA_2,zf-RING_2
gmmutg30415G000040.1	88036.EFJ16418	0	1216	28MWR@1|root,2QUF5@2759|Eukaryota	2759|Eukaryota	-	-	-	-	-	ko:K20478	-	-	-	-	ko00000,ko04131	-	-	-	RHD3,VWA,VWA_2,zf-RING_2
gmmutg30493G000020.1	157072.XP_008868868.1	2.63e-21	91.7	2DZF1@1|root,2S6ZE@2759|Eukaryota	2759|Eukaryota	-	-	-	-	-	-	-	-	-	-	-	-	-	-	-
gmmutg309G000010.1	88036.EFJ16418	0	1251	28MWR@1|root,2QUF5@2759|Eukaryota	2759|Eukaryota	-	-	-	-	-	ko:K20478	-	-	-	-	ko00000,ko04131	-	-	-	RHD3,VWA,VWA_2,zf-RING_2
gmmutg31727G000020.1	88036.EFJ16418	4.12e-228	705	28MWR@1|root,2QUF5@2759|Eukaryota	2759|Eukaryota	-	-	-	-	-	ko:K20478	-	-	-	-	ko00000,ko04131	-	-	-	RHD3,VWA,VWA_2,zf-RING_2
gmmutg35046G000050.1	400682.PAC_15725762	3.83e-107	346	2CC8B@1|root,2S3BW@2759|Eukaryota,3A3QP@33154|Opisthokonta,3C1YH@33208|Metazoa	33208|Metazoa	-	-	-	-	-	-	-	-	-	-	-	-	-	-	Helitron_like_N
gmmutg351993G000010.1	88036.EFJ16418	5.38e-89	295	28MWR@1|root,2QUF5@2759|Eukaryota	2759|Eukaryota	-	-	-	-	-	ko:K20478	-	-	-	-	ko00000,ko04131	-	-	-	RHD3,VWA,VWA_2,zf-RING_2
gmmutg351993G000020.1	88036.EFJ16418	8.19e-107	351	28MWR@1|root,2QUF5@2759|Eukaryota	2759|Eukaryota	-	-	-	-	-	ko:K20478	-	-	-	-	ko00000,ko04131	-	-	-	RHD3,VWA,VWA_2,zf-RING_2
gmmutg35925G000010.1	400682.PAC_15708465	4.05e-54	203	29YJV@1|root,2RXU5@2759|Eukaryota,3A0FB@33154|Opisthokonta,3BPYT@33208|Metazoa	33208|Metazoa	-	-	-	-	-	-	-	-	-	-	-	-	-	-	-
gmmutg39285G000020.1	1047171.Mycgr3P45610	2.6e-28	105	2CY47@1|root,2S1X0@2759|Eukaryota,3A4N9@33154|Opisthokonta,3P4UH@4751|Fungi,3R3S5@4890|Ascomycota,202AI@147541|Dothideomycetes,3MKXG@451867|Dothideomycetidae	4751|Fungi	-	-	-	-	-	-	-	-	-	-	-	-	-	-	-
gmmutg4376G000010.1	88036.EFJ16418	0	1242	28MWR@1|root,2QUF5@2759|Eukaryota	2759|Eukaryota	-	-	-	-	-	ko:K20478	-	-	-	-	ko00000,ko04131	-	-	-	RHD3,VWA,VWA_2,zf-RING_2
gmmutg4376G000020.1	88036.EFJ16418	6.66e-80	280	28MWR@1|root,2QUF5@2759|Eukaryota	2759|Eukaryota	-	-	-	-	-	ko:K20478	-	-	-	-	ko00000,ko04131	-	-	-	RHD3,VWA,VWA_2,zf-RING_2
gmmutg43772G000010.1	88036.EFJ16418	7.37e-50	181	28MWR@1|root,2QUF5@2759|Eukaryota	2759|Eukaryota	-	-	-	-	-	ko:K20478	-	-	-	-	ko00000,ko04131	-	-	-	RHD3,VWA,VWA_2,zf-RING_2
gmmutg45407G000010.1	88036.EFJ38477	0	1377	28MWR@1|root,2QUF5@2759|Eukaryota	2759|Eukaryota	-	-	-	-	-	ko:K20478	-	-	-	-	ko00000,ko04131	-	-	-	RHD3,VWA,VWA_2,zf-RING_2
gmmutg5032G000130.1	3218.PP1S114_66V6.4	1.27e-45	161	28NP8@1|root,2S5YX@2759|Eukaryota,388GZ@33090|Viridiplantae	33090|Viridiplantae	-	-	-	-	-	-	-	-	-	-	-	-	-	-	-
gmmutg504314G000010.1	1047171.Mycgr3P45610	1.01e-32	116	2CY47@1|root,2S1X0@2759|Eukaryota,3A4N9@33154|Opisthokonta,3P4UH@4751|Fungi,3R3S5@4890|Ascomycota,202AI@147541|Dothideomycetes,3MKXG@451867|Dothideomycetidae	4751|Fungi	-	-	-	-	-	-	-	-	-	-	-	-	-	-	-
gmmutg5193G000010.1	400682.PAC_15708465	7.39e-38	158	29YJV@1|root,2RXU5@2759|Eukaryota,3A0FB@33154|Opisthokonta,3BPYT@33208|Metazoa	33208|Metazoa	-	-	-	-	-	-	-	-	-	-	-	-	-	-	-
gmmutg5959G000010.1	400682.PAC_15725762	1.53e-28	125	2CC8B@1|root,2S3BW@2759|Eukaryota,3A3QP@33154|Opisthokonta,3C1YH@33208|Metazoa	33208|Metazoa	-	-	-	-	-	-	-	-	-	-	-	-	-	-	Helitron_like_N
gmmutg6005G000030.1	5286.M7WJ66	5.35e-34	137	2CVN4@1|root,2RSCH@2759|Eukaryota,38Y7D@33154|Opisthokonta,3P7RD@4751|Fungi,3V71K@5204|Basidiomycota	4751|Fungi	-	-	-	-	-	-	-	-	-	-	-	-	-	-	-
gmmutg61246G000010.1	88036.EFJ38477	0	1318	28MWR@1|root,2QUF5@2759|Eukaryota	2759|Eukaryota	-	-	-	-	-	ko:K20478	-	-	-	-	ko00000,ko04131	-	-	-	RHD3,VWA,VWA_2,zf-RING_2
gmmutg63619G000070.1	64363.EME38020	1.17e-31	114	2CY47@1|root,2S1X0@2759|Eukaryota,3A4N9@33154|Opisthokonta,3P4UH@4751|Fungi,3R3S5@4890|Ascomycota,202AI@147541|Dothideomycetes,3MKXG@451867|Dothideomycetidae	4751|Fungi	-	-	-	-	-	-	-	-	-	-	-	-	-	-	-
gmmutg66087G000020.3	88036.EFJ38477	0	1253	28MWR@1|root,2QUF5@2759|Eukaryota	2759|Eukaryota	-	-	-	-	-	ko:K20478	-	-	-	-	ko00000,ko04131	-	-	-	RHD3,VWA,VWA_2,zf-RING_2
gmmutg680G000020.1	157072.XP_008868868.1	1.74e-20	87.8	2DZF1@1|root,2S6ZE@2759|Eukaryota	2759|Eukaryota	-	-	-	-	-	-	-	-	-	-	-	-	-	-	-
gmmutg680G000050.1	157072.XP_008868868.1	2.46e-20	87.4	2DZF1@1|root,2S6ZE@2759|Eukaryota	2759|Eukaryota	-	-	-	-	-	-	-	-	-	-	-	-	-	-	-
gmmutg680G000070.1	157072.XP_008868868.1	4.84e-23	94.7	2DZF1@1|root,2S6ZE@2759|Eukaryota	2759|Eukaryota	-	-	-	-	-	-	-	-	-	-	-	-	-	-	-
gmmutg6964G000020.1	88036.EFJ36954	1.96e-31	115	2CCRJ@1|root,2S1BV@2759|Eukaryota,380ZD@33090|Viridiplantae,3GQFT@35493|Streptophyta	35493|Streptophyta	-	-	-	-	-	-	-	-	-	-	-	-	-	-	-
gmmutg71068G000010.1	88036.EFJ38477	0	1455	28MWR@1|root,2QUF5@2759|Eukaryota	2759|Eukaryota	-	-	-	-	-	ko:K20478	-	-	-	-	ko00000,ko04131	-	-	-	RHD3,VWA,VWA_2,zf-RING_2
gmmutg7267G000010.1	88036.EFJ38477	0	1045	28MWR@1|root,2QUF5@2759|Eukaryota	2759|Eukaryota	-	-	-	-	-	ko:K20478	-	-	-	-	ko00000,ko04131	-	-	-	RHD3,VWA,VWA_2,zf-RING_2
gmmutg7267G000050.1	88036.EFJ16418	0	1443	28MWR@1|root,2QUF5@2759|Eukaryota	2759|Eukaryota	-	-	-	-	-	ko:K20478	-	-	-	-	ko00000,ko04131	-	-	-	RHD3,VWA,VWA_2,zf-RING_2
gmmutg76766G000010.1	400682.PAC_15725762	2.51e-45	177	2CC8B@1|root,2S3BW@2759|Eukaryota,3A3QP@33154|Opisthokonta,3C1YH@33208|Metazoa	33208|Metazoa	-	-	-	-	-	-	-	-	-	-	-	-	-	-	Helitron_like_N
gmmutg7704G000050.1	88036.EFJ38477	2.82e-74	265	28MWR@1|root,2QUF5@2759|Eukaryota	2759|Eukaryota	-	-	-	-	-	ko:K20478	-	-	-	-	ko00000,ko04131	-	-	-	RHD3,VWA,VWA_2,zf-RING_2
gmmutg856G000120.1	400682.PAC_15725762	2.08e-44	169	2CC8B@1|root,2S3BW@2759|Eukaryota,3A3QP@33154|Opisthokonta,3C1YH@33208|Metazoa	33208|Metazoa	-	-	-	-	-	-	-	-	-	-	-	-	-	-	Helitron_like_N
gmmutg86423G000010.1	88036.EFJ16418	9.41e-49	178	28MWR@1|root,2QUF5@2759|Eukaryota	2759|Eukaryota	-	-	-	-	-	ko:K20478	-	-	-	-	ko00000,ko04131	-	-	-	RHD3,VWA,VWA_2,zf-RING_2
gmmutg870G000060.1	136037.KDR16514	4.07e-13	69.7	2CN36@1|root,2QTNN@2759|Eukaryota,38FJC@33154|Opisthokonta,3BM27@33208|Metazoa,3D0HQ@33213|Bilateria	33208|Metazoa	-	-	-	-	-	-	-	-	-	-	-	-	-	-	RVT_1
gmmutg9668G000010.1	88036.EFJ31667	1.5e-121	423	28MWR@1|root,2QUF5@2759|Eukaryota	2759|Eukaryota	-	-	-	-	-	ko:K20478	-	-	-	-	ko00000,ko04131	-	-	-	RHD3,VWA,VWA_2,zf-RING_2
gmmutg9947G000210.1	157072.XP_008868868.1	1.83e-18	84	2DZF1@1|root,2S6ZE@2759|Eukaryota	2759|Eukaryota	-	-	-	-	-	-	-	-	-	-	-	-	-	-	-
gmmutg9947G000230.1	157072.XP_008868868.1	4.91e-22	92.8	2DZF1@1|root,2S6ZE@2759|Eukaryota	2759|Eukaryota	-	-	-	-	-	-	-	-	-	-	-	-	-	-	-
gmmutg9947G000250.1	157072.XP_008868868.1	4.92e-20	86.7	2DZF1@1|root,2S6ZE@2759|Eukaryota	2759|Eukaryota	-	-	-	-	-	-	-	-	-	-	-	-	-	-	-
gmmutg9947G000270.1	157072.XP_008868868.1	1.74e-22	94	2DZF1@1|root,2S6ZE@2759|Eukaryota	2759|Eukaryota	-	-	-	-	-	-	-	-	-	-	-	-	-	-	-
MSTRG.11158.2.p1	3218.PP1S3_590V6.1	2.27e-80	270	2BZ8S@1|root,2S1A7@2759|Eukaryota,37VV4@33090|Viridiplantae,3GJJ0@35493|Streptophyta	35493|Streptophyta	-	-	-	-	-	ko:K18461	ko04144,ko04212,map04144,map04212	-	-	-	ko00000,ko00001,ko04131	-	-	-	WASH_WAHD
MSTRG.13295.2.p1	3218.PP1S17_102V6.2	6.16e-117	360	2ENN3@1|root,2SS1E@2759|Eukaryota,380H4@33090|Viridiplantae	33090|Viridiplantae	-	-	-	-	-	-	-	-	-	-	-	-	-	-	-
MSTRG.20846.1.p1	3218.PP1S81_61V6.1	2.72e-173	501	COG4071@1|root,2SKEH@2759|Eukaryota,37YJ7@33090|Viridiplantae	33090|Viridiplantae	-	-	-	-	-	-	-	-	-	-	-	-	-	-	-
MSTRG.34727.1.p1	400682.PAC_15725762	9.42e-52	190	2CC8B@1|root,2S3BW@2759|Eukaryota,3A3QP@33154|Opisthokonta,3C1YH@33208|Metazoa	33208|Metazoa	-	-	-	-	-	-	-	-	-	-	-	-	-	-	Helitron_like_N
MSTRG.42902.1.p1	88036.EFJ38477	0	1253	28MWR@1|root,2QUF5@2759|Eukaryota	2759|Eukaryota	-	-	-	-	-	ko:K20478	-	-	-	-	ko00000,ko04131	-	-	-	RHD3,VWA,VWA_2,zf-RING_2
MSTRG.5494.1.p1	3218.PP1S221_60V6.2	2.27e-85	272	2EI5H@1|root,2SNN9@2759|Eukaryota	2759|Eukaryota	-	-	-	-	-	-	-	-	-	-	-	-	-	-	-
MSTRG.827.1.p1	3218.PP1S11_288V6.1	5.21e-91	279	2CYNH@1|root,2S5BK@2759|Eukaryota,37XCZ@33090|Viridiplantae	33090|Viridiplantae	-	-	-	-	2.5.1.18	ko:K00799	ko00480,ko00980,ko00982,ko00983,ko01524,ko05200,ko05204,ko05225,ko05418,map00480,map00980,map00982,map00983,map01524,map05200,map05204,map05225,map05418	-	R03522,R07002,R07003,R07004,R07023,R07024,R07025,R07026,R07069,R07070,R07083,R07084,R07091,R07092,R07093,R07094,R07100,R07113,R07116,R08280,R09409,R11905	RC00004,RC00069,RC00840,RC00948,RC01704,RC01705,RC01706,RC01758,RC01759,RC01765,RC01767,RC01769,RC02243,RC02527,RC02939,RC02940,RC02942,RC02943,RC02944	ko00000,ko00001,ko01000,ko02000	1.A.12.2.2,1.A.12.3.2	-	-	GST_C_2,GST_N_3
STRG.10035.1.p3	13037.EHJ64302	1.17e-15	78.6	2CN36@1|root,2QTNN@2759|Eukaryota,38FJC@33154|Opisthokonta,3BM27@33208|Metazoa,3D0HQ@33213|Bilateria,4235T@6656|Arthropoda,3SPCY@50557|Insecta	33208|Metazoa	-	-	-	-	-	-	-	-	-	-	-	-	-	-	RVT_1
STRG.13162.1.p1	588596.U9ULI3	3.2e-17	85.5	2CC8B@1|root,2S3BW@2759|Eukaryota,3A3QP@33154|Opisthokonta	33154|Opisthokonta	-	-	-	-	-	-	-	-	-	-	-	-	-	-	Helitron_like_N
STRG.13409.1.p1	7668.SPU_025740-tr	1.25e-30	132	2CN36@1|root,2QTNN@2759|Eukaryota,38FJC@33154|Opisthokonta,3BM27@33208|Metazoa,3D0HQ@33213|Bilateria	33208|Metazoa	-	-	-	-	-	-	-	-	-	-	-	-	-	-	RVT_1
STRG.13874.1.p1	88036.EFJ38477	0	1397	28MWR@1|root,2QUF5@2759|Eukaryota	2759|Eukaryota	-	-	-	-	-	ko:K20478	-	-	-	-	ko00000,ko04131	-	-	-	RHD3,VWA,VWA_2,zf-RING_2
STRG.15326.1.p1	28377.ENSACAP00000021976	1.27e-96	306	2CN36@1|root,2QTNN@2759|Eukaryota,38FJC@33154|Opisthokonta,3BM27@33208|Metazoa,3D0HQ@33213|Bilateria,48H4M@7711|Chordata,49D09@7742|Vertebrata	33208|Metazoa	-	-	-	-	-	-	-	-	-	-	-	-	-	-	RVT_1
STRG.17040.1.p1	3218.PP1S11_288V6.1	5.21e-91	279	2CYNH@1|root,2S5BK@2759|Eukaryota,37XCZ@33090|Viridiplantae	33090|Viridiplantae	-	-	-	-	2.5.1.18	ko:K00799	ko00480,ko00980,ko00982,ko00983,ko01524,ko05200,ko05204,ko05225,ko05418,map00480,map00980,map00982,map00983,map01524,map05200,map05204,map05225,map05418	-	R03522,R07002,R07003,R07004,R07023,R07024,R07025,R07026,R07069,R07070,R07083,R07084,R07091,R07092,R07093,R07094,R07100,R07113,R07116,R08280,R09409,R11905	RC00004,RC00069,RC00840,RC00948,RC01704,RC01705,RC01706,RC01758,RC01759,RC01765,RC01767,RC01769,RC02243,RC02527,RC02939,RC02940,RC02942,RC02943,RC02944	ko00000,ko00001,ko01000,ko02000	1.A.12.2.2,1.A.12.3.2	-	-	GST_C_2,GST_N_3
STRG.18394.1.p1	3218.PP1S114_66V6.4	1.32e-78	249	28NP8@1|root,2S5YX@2759|Eukaryota,388GZ@33090|Viridiplantae	33090|Viridiplantae	-	-	-	-	-	-	-	-	-	-	-	-	-	-	-
STRG.2352.1.p1	7668.SPU_021129-tr	5.99e-25	107	2CXPP@1|root,2RYXE@2759|Eukaryota,3A0MY@33154|Opisthokonta,3BPZN@33208|Metazoa,3DCNG@33213|Bilateria	33208|Metazoa	-	-	-	-	-	ko:K19983	-	-	-	-	ko00000,ko04131	-	-	-	-
STRG.28659.1.p1	88036.EFJ38477	0	1329	28MWR@1|root,2QUF5@2759|Eukaryota	2759|Eukaryota	-	-	-	-	-	ko:K20478	-	-	-	-	ko00000,ko04131	-	-	-	RHD3,VWA,VWA_2,zf-RING_2
STRG.29036.1.p1	5286.M7WJ66	1.94e-55	204	2CVN4@1|root,2RSCH@2759|Eukaryota,38Y7D@33154|Opisthokonta,3P7RD@4751|Fungi,3V71K@5204|Basidiomycota	4751|Fungi	-	-	-	-	-	-	-	-	-	-	-	-	-	-	-
STRG.29979.1.p1	28377.ENSACAP00000021976	3.56e-143	433	2CN36@1|root,2QTNN@2759|Eukaryota,38FJC@33154|Opisthokonta,3BM27@33208|Metazoa,3D0HQ@33213|Bilateria,48H4M@7711|Chordata,49D09@7742|Vertebrata	33208|Metazoa	-	-	-	-	-	-	-	-	-	-	-	-	-	-	RVT_1
STRG.32657.1.p1	136037.KDR23214	1.18e-08	55.1	2CN36@1|root,2QTNN@2759|Eukaryota,38FJC@33154|Opisthokonta,3BM27@33208|Metazoa,3D0HQ@33213|Bilateria,4235T@6656|Arthropoda,3SPCY@50557|Insecta	33208|Metazoa	-	-	-	-	-	-	-	-	-	-	-	-	-	-	RVT_1
STRG.5591.1.p1	7668.SPU_025741-tr	6.31e-19	91.3	2CN36@1|root,2QTNN@2759|Eukaryota,38FJC@33154|Opisthokonta,3BM27@33208|Metazoa,3D0HQ@33213|Bilateria	33208|Metazoa	-	-	-	-	-	-	-	-	-	-	-	-	-	-	RVT_1
STRG.744.1.p1	28377.ENSACAP00000021908	1.95e-40	149	2CN36@1|root,2QTNN@2759|Eukaryota,38FJC@33154|Opisthokonta,3BM27@33208|Metazoa,3D0HQ@33213|Bilateria,48H4M@7711|Chordata	33208|Metazoa	-	-	-	-	-	-	-	-	-	-	-	-	-	-	RVT_1
gmmutg21789G000020.1	102107.XP_008241983.1	2.37e-34	117	KOG0009@1|root,KOG0009@2759|Eukaryota,37W8I@33090|Viridiplantae,3GK8M@35493|Streptophyta,4JQJB@91835|fabids	35493|Streptophyta	JO	40S ribosomal protein S30	-	-	-	ko:K02983	ko03010,map03010	M00177,M00179	-	-	br01610,ko00000,ko00001,ko00002,ko03011,ko04121	-	-	-	Ribosomal_S30
gmmutg38519G000020.1	102107.XP_008241983.1	2.37e-34	117	KOG0009@1|root,KOG0009@2759|Eukaryota,37W8I@33090|Viridiplantae,3GK8M@35493|Streptophyta,4JQJB@91835|fabids	35493|Streptophyta	JO	40S ribosomal protein S30	-	-	-	ko:K02983	ko03010,map03010	M00177,M00179	-	-	br01610,ko00000,ko00001,ko00002,ko03011,ko04121	-	-	-	Ribosomal_S30
MSTRG.52063.1.p1	42099.EPrPV00000019452	2.57e-195	587	COG0464@1|root,KOG0730@2759|Eukaryota,1MC4T@121069|Pythiales	121069|Pythiales	O	AAA ATPase. Source PGD	-	-	-	-	-	-	-	-	-	-	-	-	AAA
gmmutg12320G000020.1	88036.EFJ30903	0	1132	COG1112@1|root,KOG1807@2759|Eukaryota,389T7@33090|Viridiplantae,3GYWR@35493|Streptophyta	2759|Eukaryota	L	AAA domain	ZNFX1	GO:0000981,GO:0003674,GO:0003700,GO:0003824,GO:0004386,GO:0005575,GO:0005622,GO:0005623,GO:0005634,GO:0005737,GO:0006325,GO:0006342,GO:0006355,GO:0006357,GO:0006996,GO:0008150,GO:0009889,GO:0009890,GO:0009892,GO:0009987,GO:0010468,GO:0010556,GO:0010558,GO:0010605,GO:0010629,GO:0016043,GO:0016458,GO:0016462,GO:0016787,GO:0016817,GO:0016818,GO:0017111,GO:0019219,GO:0019222,GO:0030702,GO:0030880,GO:…	3.6.4.13	ko:K11701,ko:K12862,ko:K21626	ko03040,map03040	M00353,M00355	-	-	ko00000,ko00001,ko00002,ko01000,ko03000,ko03036,ko03041,ko03400	-	-	-	AAA_11,AAA_12
gmmutg12320G000040.1	88036.EFJ30903	0	1110	COG1112@1|root,KOG1807@2759|Eukaryota,389T7@33090|Viridiplantae,3GYWR@35493|Streptophyta	2759|Eukaryota	L	AAA domain	ZNFX1	GO:0000981,GO:0003674,GO:0003700,GO:0003824,GO:0004386,GO:0005575,GO:0005622,GO:0005623,GO:0005634,GO:0005737,GO:0006325,GO:0006342,GO:0006355,GO:0006357,GO:0006996,GO:0008150,GO:0009889,GO:0009890,GO:0009892,GO:0009987,GO:0010468,GO:0010556,GO:0010558,GO:0010605,GO:0010629,GO:0016043,GO:0016458,GO:0016462,GO:0016787,GO:0016817,GO:0016818,GO:0017111,GO:0019219,GO:0019222,GO:0030702,GO:0030880,GO:…	3.6.4.13	ko:K11701,ko:K12862,ko:K21626	ko03040,map03040	M00353,M00355	-	-	ko00000,ko00001,ko00002,ko01000,ko03000,ko03036,ko03041,ko03400	-	-	-	AAA_11,AAA_12
gmmutg20223G000030.1	88036.EFJ30903	0	1039	COG1112@1|root,KOG1807@2759|Eukaryota,389T7@33090|Viridiplantae,3GYWR@35493|Streptophyta	2759|Eukaryota	L	AAA domain	ZNFX1	GO:0000981,GO:0003674,GO:0003700,GO:0003824,GO:0004386,GO:0005575,GO:0005622,GO:0005623,GO:0005634,GO:0005737,GO:0006325,GO:0006342,GO:0006355,GO:0006357,GO:0006996,GO:0008150,GO:0009889,GO:0009890,GO:0009892,GO:0009987,GO:0010468,GO:0010556,GO:0010558,GO:0010605,GO:0010629,GO:0016043,GO:0016458,GO:0016462,GO:0016787,GO:0016817,GO:0016818,GO:0017111,GO:0019219,GO:0019222,GO:0030702,GO:0030880,GO:…	3.6.4.13	ko:K11701,ko:K12862,ko:K21626	ko03040,map03040	M00353,M00355	-	-	ko00000,ko00001,ko00002,ko01000,ko03000,ko03036,ko03041,ko03400	-	-	-	AAA_11,AAA_12
gmmutg20223G000040.1	88036.EFJ30903	0	1019	COG1112@1|root,KOG1807@2759|Eukaryota,389T7@33090|Viridiplantae,3GYWR@35493|Streptophyta	2759|Eukaryota	L	AAA domain	ZNFX1	GO:0000981,GO:0003674,GO:0003700,GO:0003824,GO:0004386,GO:0005575,GO:0005622,GO:0005623,GO:0005634,GO:0005737,GO:0006325,GO:0006342,GO:0006355,GO:0006357,GO:0006996,GO:0008150,GO:0009889,GO:0009890,GO:0009892,GO:0009987,GO:0010468,GO:0010556,GO:0010558,GO:0010605,GO:0010629,GO:0016043,GO:0016458,GO:0016462,GO:0016787,GO:0016817,GO:0016818,GO:0017111,GO:0019219,GO:0019222,GO:0030702,GO:0030880,GO:…	3.6.4.13	ko:K11701,ko:K12862,ko:K21626	ko03040,map03040	M00353,M00355	-	-	ko00000,ko00001,ko00002,ko01000,ko03000,ko03036,ko03041,ko03400	-	-	-	AAA_11,AAA_12
gmmutg20223G000060.1	88036.EFJ30903	0	1001	COG1112@1|root,KOG1807@2759|Eukaryota,389T7@33090|Viridiplantae,3GYWR@35493|Streptophyta	2759|Eukaryota	L	AAA domain	ZNFX1	GO:0000981,GO:0003674,GO:0003700,GO:0003824,GO:0004386,GO:0005575,GO:0005622,GO:0005623,GO:0005634,GO:0005737,GO:0006325,GO:0006342,GO:0006355,GO:0006357,GO:0006996,GO:0008150,GO:0009889,GO:0009890,GO:0009892,GO:0009987,GO:0010468,GO:0010556,GO:0010558,GO:0010605,GO:0010629,GO:0016043,GO:0016458,GO:0016462,GO:0016787,GO:0016817,GO:0016818,GO:0017111,GO:0019219,GO:0019222,GO:0030702,GO:0030880,GO:…	3.6.4.13	ko:K11701,ko:K12862,ko:K21626	ko03040,map03040	M00353,M00355	-	-	ko00000,ko00001,ko00002,ko01000,ko03000,ko03036,ko03041,ko03400	-	-	-	AAA_11,AAA_12
gmmutg20223G000090.1	88036.EFJ30903	0	1170	COG1112@1|root,KOG1807@2759|Eukaryota,389T7@33090|Viridiplantae,3GYWR@35493|Streptophyta	2759|Eukaryota	L	AAA domain	ZNFX1	GO:0000981,GO:0003674,GO:0003700,GO:0003824,GO:0004386,GO:0005575,GO:0005622,GO:0005623,GO:0005634,GO:0005737,GO:0006325,GO:0006342,GO:0006355,GO:0006357,GO:0006996,GO:0008150,GO:0009889,GO:0009890,GO:0009892,GO:0009987,GO:0010468,GO:0010556,GO:0010558,GO:0010605,GO:0010629,GO:0016043,GO:0016458,GO:0016462,GO:0016787,GO:0016817,GO:0016818,GO:0017111,GO:0019219,GO:0019222,GO:0030702,GO:0030880,GO:…	3.6.4.13	ko:K11701,ko:K12862,ko:K21626	ko03040,map03040	M00353,M00355	-	-	ko00000,ko00001,ko00002,ko01000,ko03000,ko03036,ko03041,ko03400	-	-	-	AAA_11,AAA_12
gmmutg2212G000080.1	88036.EFJ17269	1.36e-55	198	COG1112@1|root,KOG1807@2759|Eukaryota,389T7@33090|Viridiplantae,3GYWR@35493|Streptophyta	2759|Eukaryota	L	AAA domain	ZNFX1	GO:0000981,GO:0003674,GO:0003700,GO:0003824,GO:0004386,GO:0005575,GO:0005622,GO:0005623,GO:0005634,GO:0005737,GO:0006325,GO:0006342,GO:0006355,GO:0006357,GO:0006996,GO:0008150,GO:0009889,GO:0009890,GO:0009892,GO:0009987,GO:0010468,GO:0010556,GO:0010558,GO:0010605,GO:0010629,GO:0016043,GO:0016458,GO:0016462,GO:0016787,GO:0016817,GO:0016818,GO:0017111,GO:0019219,GO:0019222,GO:0030702,GO:0030880,GO:…	3.6.4.13	ko:K11701,ko:K12862,ko:K21626	ko03040,map03040	M00353,M00355	-	-	ko00000,ko00001,ko00002,ko01000,ko03000,ko03036,ko03041,ko03400	-	-	-	AAA_11,AAA_12
gmmutg7382G000010.1	88036.EFJ30903	1.79e-181	580	COG1112@1|root,KOG1807@2759|Eukaryota,389T7@33090|Viridiplantae,3GYWR@35493|Streptophyta	2759|Eukaryota	L	AAA domain	ZNFX1	GO:0000981,GO:0003674,GO:0003700,GO:0003824,GO:0004386,GO:0005575,GO:0005622,GO:0005623,GO:0005634,GO:0005737,GO:0006325,GO:0006342,GO:0006355,GO:0006357,GO:0006996,GO:0008150,GO:0009889,GO:0009890,GO:0009892,GO:0009987,GO:0010468,GO:0010556,GO:0010558,GO:0010605,GO:0010629,GO:0016043,GO:0016458,GO:0016462,GO:0016787,GO:0016817,GO:0016818,GO:0017111,GO:0019219,GO:0019222,GO:0030702,GO:0030880,GO:…	3.6.4.13	ko:K11701,ko:K12862,ko:K21626	ko03040,map03040	M00353,M00355	-	-	ko00000,ko00001,ko00002,ko01000,ko03000,ko03036,ko03041,ko03400	-	-	-	AAA_11,AAA_12
gmmutg75380G000010.1	88036.EFJ30903	2.77e-58	206	COG1112@1|root,KOG1807@2759|Eukaryota,389T7@33090|Viridiplantae,3GYWR@35493|Streptophyta	2759|Eukaryota	L	AAA domain	ZNFX1	GO:0000981,GO:0003674,GO:0003700,GO:0003824,GO:0004386,GO:0005575,GO:0005622,GO:0005623,GO:0005634,GO:0005737,GO:0006325,GO:0006342,GO:0006355,GO:0006357,GO:0006996,GO:0008150,GO:0009889,GO:0009890,GO:0009892,GO:0009987,GO:0010468,GO:0010556,GO:0010558,GO:0010605,GO:0010629,GO:0016043,GO:0016458,GO:0016462,GO:0016787,GO:0016817,GO:0016818,GO:0017111,GO:0019219,GO:0019222,GO:0030702,GO:0030880,GO:…	3.6.4.13	ko:K11701,ko:K12862,ko:K21626	ko03040,map03040	M00353,M00355	-	-	ko00000,ko00001,ko00002,ko01000,ko03000,ko03036,ko03041,ko03400	-	-	-	AAA_11,AAA_12
STRG.22912.1.p1	88036.EFJ30903	0	1021	COG1112@1|root,KOG1807@2759|Eukaryota,389T7@33090|Viridiplantae,3GYWR@35493|Streptophyta	2759|Eukaryota	L	AAA domain	ZNFX1	GO:0000981,GO:0003674,GO:0003700,GO:0003824,GO:0004386,GO:0005575,GO:0005622,GO:0005623,GO:0005634,GO:0005737,GO:0006325,GO:0006342,GO:0006355,GO:0006357,GO:0006996,GO:0008150,GO:0009889,GO:0009890,GO:0009892,GO:0009987,GO:0010468,GO:0010556,GO:0010558,GO:0010605,GO:0010629,GO:0016043,GO:0016458,GO:0016462,GO:0016787,GO:0016817,GO:0016818,GO:0017111,GO:0019219,GO:0019222,GO:0030702,GO:0030880,GO:…	3.6.4.13	ko:K11701,ko:K12862,ko:K21626	ko03040,map03040	M00353,M00355	-	-	ko00000,ko00001,ko00002,ko01000,ko03000,ko03036,ko03041,ko03400	-	-	-	AAA_11,AAA_12
STRG.22928.1.p1	88036.EFJ30903	0	1004	COG1112@1|root,KOG1807@2759|Eukaryota,389T7@33090|Viridiplantae,3GYWR@35493|Streptophyta	2759|Eukaryota	L	AAA domain	ZNFX1	GO:0000981,GO:0003674,GO:0003700,GO:0003824,GO:0004386,GO:0005575,GO:0005622,GO:0005623,GO:0005634,GO:0005737,GO:0006325,GO:0006342,GO:0006355,GO:0006357,GO:0006996,GO:0008150,GO:0009889,GO:0009890,GO:0009892,GO:0009987,GO:0010468,GO:0010556,GO:0010558,GO:0010605,GO:0010629,GO:0016043,GO:0016458,GO:0016462,GO:0016787,GO:0016817,GO:0016818,GO:0017111,GO:0019219,GO:0019222,GO:0030702,GO:0030880,GO:…	3.6.4.13	ko:K11701,ko:K12862,ko:K21626	ko03040,map03040	M00353,M00355	-	-	ko00000,ko00001,ko00002,ko01000,ko03000,ko03036,ko03041,ko03400	-	-	-	AAA_11,AAA_12
STRG.22930.1.p1	88036.EFJ30903	0	1170	COG1112@1|root,KOG1807@2759|Eukaryota,389T7@33090|Viridiplantae,3GYWR@35493|Streptophyta	2759|Eukaryota	L	AAA domain	ZNFX1	GO:0000981,GO:0003674,GO:0003700,GO:0003824,GO:0004386,GO:0005575,GO:0005622,GO:0005623,GO:0005634,GO:0005737,GO:0006325,GO:0006342,GO:0006355,GO:0006357,GO:0006996,GO:0008150,GO:0009889,GO:0009890,GO:0009892,GO:0009987,GO:0010468,GO:0010556,GO:0010558,GO:0010605,GO:0010629,GO:0016043,GO:0016458,GO:0016462,GO:0016787,GO:0016817,GO:0016818,GO:0017111,GO:0019219,GO:0019222,GO:0030702,GO:0030880,GO:…	3.6.4.13	ko:K11701,ko:K12862,ko:K21626	ko03040,map03040	M00353,M00355	-	-	ko00000,ko00001,ko00002,ko01000,ko03000,ko03036,ko03041,ko03400	-	-	-	AAA_11,AAA_12
gmmutg22464G000080.1	132113.XP_003486467.1	9.48e-144	494	COG1131@1|root,KOG0059@2759|Eukaryota,38BPG@33154|Opisthokonta,3BBB4@33208|Metazoa,3CSBI@33213|Bilateria,41WUY@6656|Arthropoda,3SJPF@50557|Insecta,46E4E@7399|Hymenoptera	33208|Metazoa	I	ABC-2 family transporter protein	ABCA5	GO:0000323,GO:0003674,GO:0003824,GO:0005215,GO:0005319,GO:0005575,GO:0005622,GO:0005623,GO:0005737,GO:0005764,GO:0005765,GO:0005768,GO:0005770,GO:0005773,GO:0005774,GO:0005794,GO:0006810,GO:0006869,GO:0008150,GO:0009987,GO:0010743,GO:0010745,GO:0010876,GO:0012505,GO:0015399,GO:0015405,GO:0015850,GO:0015918,GO:0016020,GO:0016043,GO:0016462,GO:0016787,GO:0016817,GO:0016818,GO:0016887,GO:0017111,GO:…	-	ko:K05648	ko02010,map02010	-	-	-	ko00000,ko00001,ko02000	3.A.1.211	-	-	ABC2_membrane_3,ABC_tran
MSTRG.18233.1.p1	7460.GB46925-PA	6.99e-153	520	COG1131@1|root,KOG0059@2759|Eukaryota,38BPG@33154|Opisthokonta,3BBB4@33208|Metazoa,3CSBI@33213|Bilateria,41WUY@6656|Arthropoda,3SJPF@50557|Insecta,46E4E@7399|Hymenoptera	33208|Metazoa	I	ABC-2 family transporter protein	ABCA5	GO:0000323,GO:0003674,GO:0003824,GO:0005215,GO:0005319,GO:0005575,GO:0005622,GO:0005623,GO:0005737,GO:0005764,GO:0005765,GO:0005768,GO:0005770,GO:0005773,GO:0005774,GO:0005794,GO:0006810,GO:0006869,GO:0008150,GO:0009987,GO:0010743,GO:0010745,GO:0010876,GO:0012505,GO:0015399,GO:0015405,GO:0015850,GO:0015918,GO:0016020,GO:0016043,GO:0016462,GO:0016787,GO:0016817,GO:0016818,GO:0016887,GO:0017111,GO:…	-	ko:K05648	ko02010,map02010	-	-	-	ko00000,ko00001,ko02000	3.A.1.211	-	-	ABC2_membrane_3,ABC_tran
STRG.23876.1.p1	7460.GB46925-PA	4.24e-125	436	COG1131@1|root,KOG0059@2759|Eukaryota,38BPG@33154|Opisthokonta,3BBB4@33208|Metazoa,3CSBI@33213|Bilateria,41WUY@6656|Arthropoda,3SJPF@50557|Insecta,46E4E@7399|Hymenoptera	33208|Metazoa	I	ABC-2 family transporter protein	ABCA5	GO:0000323,GO:0003674,GO:0003824,GO:0005215,GO:0005319,GO:0005575,GO:0005622,GO:0005623,GO:0005737,GO:0005764,GO:0005765,GO:0005768,GO:0005770,GO:0005773,GO:0005774,GO:0005794,GO:0006810,GO:0006869,GO:0008150,GO:0009987,GO:0010743,GO:0010745,GO:0010876,GO:0012505,GO:0015399,GO:0015405,GO:0015850,GO:0015918,GO:0016020,GO:0016043,GO:0016462,GO:0016787,GO:0016817,GO:0016818,GO:0016887,GO:0017111,GO:…	-	ko:K05648	ko02010,map02010	-	-	-	ko00000,ko00001,ko02000	3.A.1.211	-	-	ABC2_membrane_3,ABC_tran
gmmutg165707G000090.2	1470591.BW41_02379	8.47000007157568e-317	875	COG0719@1|root,COG0719@2|Bacteria,1MVKY@1224|Proteobacteria,2TRU6@28211|Alphaproteobacteria,2K196@204457|Sphingomonadales	204457|Sphingomonadales	O	ABC-type transport system involved in Fe-S cluster assembly, permease component	sufB	-	-	ko:K09014	-	-	-	-	ko00000	-	-	-	UPF0051
MSTRG.18981.1.p1	35725.K2QP19	3.57e-24	107	COG0477@1|root,KOG3574@2759|Eukaryota,38C8A@33154|Opisthokonta,3NW00@4751|Fungi,3QMIU@4890|Ascomycota,1ZZTZ@147541|Dothideomycetes	4751|Fungi	P	Acetyl-coenzyme A transporter 1	-	GO:0000295,GO:0003674,GO:0005215,GO:0005346,GO:0005575,GO:0005623,GO:0005886,GO:0005887,GO:0006810,GO:0006811,GO:0006812,GO:0006820,GO:0006862,GO:0008150,GO:0008324,GO:0008509,GO:0008514,GO:0008521,GO:0015075,GO:0015077,GO:0015078,GO:0015215,GO:0015216,GO:0015291,GO:0015293,GO:0015294,GO:0015295,GO:0015318,GO:0015605,GO:0015672,GO:0015711,GO:0015748,GO:0015865,GO:0015868,GO:0015876,GO:0015916,GO:…	-	-	-	-	-	-	-	-	-	-	Acatn
gmmutg179680G000030.1	1219049.SP5_019_00030	1.73e-239	664	COG4992@1|root,COG4992@2|Bacteria,1MV3C@1224|Proteobacteria,2TSGT@28211|Alphaproteobacteria,2K0I4@204457|Sphingomonadales	204457|Sphingomonadales	E	acetylornithine aminotransferase	argD	-	2.6.1.11,2.6.1.17	ko:K00821	ko00220,ko00300,ko01100,ko01110,ko01120,ko01130,ko01210,ko01230,map00220,map00300,map01100,map01110,map01120,map01130,map01210,map01230	M00016,M00028,M00845	R02283,R04475	RC00006,RC00062	ko00000,ko00001,ko00002,ko01000,ko01007	-	-	-	Aminotran_3
gmmutg5599G000070.1	1267533.KB906734_gene4201	7.54e-31	124	COG0454@1|root,COG0456@2|Bacteria	2|Bacteria	K	acetyltransferase	-	-	-	-	-	-	-	-	-	-	-	-	Acetyltransf_1,Acetyltransf_7
gmmutg163185G000070.1	1090320.KB900605_gene1119	0	1067	COG0465@1|root,COG0465@2|Bacteria,1MU6J@1224|Proteobacteria,2TSYQ@28211|Alphaproteobacteria,2K1U5@204457|Sphingomonadales	204457|Sphingomonadales	O	Acts as a processive, ATP-dependent zinc metallopeptidase for both cytoplasmic and membrane proteins. Plays a role in the quality control of integral membrane proteins	ftsH	-	-	ko:K03798	-	M00742	-	-	ko00000,ko00002,ko01000,ko01002,ko03110	-	-	-	AAA,FtsH_ext,Peptidase_M41
gmmutg165707G000110.1	1502850.FG91_00759	6.04e-193	545	COG1454@1|root,COG1454@2|Bacteria,1MVPH@1224|Proteobacteria,2TSX8@28211|Alphaproteobacteria,2K2EM@204457|Sphingomonadales	204457|Sphingomonadales	C	alcohol dehydrogenase	adhB	-	1.1.1.1	ko:K13954	ko00010,ko00071,ko00350,ko00625,ko00626,ko01100,ko01110,ko01120,ko01130,ko01220,map00010,map00071,map00350,map00625,map00626,map01100,map01110,map01120,map01130,map01220	-	R00623,R00754,R04880,R05233,R05234,R06917,R06927	RC00050,RC00088,RC00099,RC00116,RC00649	ko00000,ko00001,ko01000	-	-	-	Fe-ADH
gmmutg6073G000010.2	88036.EFJ33850	1.33e-170	488	COG1064@1|root,KOG0023@2759|Eukaryota,37ZQM@33090|Viridiplantae,3GPHR@35493|Streptophyta	35493|Streptophyta	Q	Alcohol dehydrogenase GroES-like domain	-	-	-	-	-	-	-	-	-	-	-	-	ADH_N
gmmutg165707G000050.1	1449076.JOOE01000001_gene2905	1.98e-152	437	COG0604@1|root,COG0604@2|Bacteria,1MWBD@1224|Proteobacteria,2TS3Z@28211|Alphaproteobacteria,2K0EV@204457|Sphingomonadales	204457|Sphingomonadales	C	Alcohol dehydrogenase zinc-binding domain protein	-	-	1.6.5.5	ko:K00344	-	-	-	-	ko00000,ko01000	-	-	-	ADH_N,ADH_zinc_N
gmmutg165707G000020.1	1470591.BW41_00448	1.3e-76	232	COG0678@1|root,COG0678@2|Bacteria,1MU0H@1224|Proteobacteria,2U6ZN@28211|Alphaproteobacteria,2K3WE@204457|Sphingomonadales	204457|Sphingomonadales	O	Alkyl hydroperoxide reductase	-	-	-	-	-	-	-	-	-	-	-	-	Redoxin
gmmutg170498G000020.1	1090320.KB900605_gene3475	4.46e-300	825	COG0064@1|root,COG0064@2|Bacteria,1MUKG@1224|Proteobacteria,2TRHX@28211|Alphaproteobacteria,2K04H@204457|Sphingomonadales	204457|Sphingomonadales	J	Allows the formation of correctly charged Asn-tRNA(Asn) or Gln-tRNA(Gln) through the transamidation of misacylated Asp- tRNA(Asn) or Glu-tRNA(Gln) in organisms which lack either or both of asparaginyl-tRNA or glutaminyl-tRNA synthetases. The reaction takes place in the presence of glutamine and ATP through an activated phospho-Asp-tRNA(Asn) or phospho-Glu-tRNA(Gln)	gatB	-	6.3.5.6,6.3.5.7	ko:K02434	ko00970,ko01100,map00970,map01100	-	R03905,R04212	RC00010	ko00000,ko00001,ko01000,ko03029	-	-	-	GatB_N,GatB_Yqey
gmmutg8468G000040.1	1254432.SCE1572_25160	6.94e-55	184	COG2267@1|root,COG2267@2|Bacteria,1QU7K@1224|Proteobacteria,42YKX@68525|delta/epsilon subdivisions,2WTZJ@28221|Deltaproteobacteria,2YV75@29|Myxococcales	28221|Deltaproteobacteria	I	alpha/beta hydrolase fold	-	-	-	-	-	-	-	-	-	-	-	-	Abhydrolase_1,Abhydrolase_6
MSTRG.12279.1.p1	1149133.ppKF707_4888	4.57e-225	631	COG0402@1|root,COG0402@2|Bacteria,1MUPT@1224|Proteobacteria,1SYCI@1236|Gammaproteobacteria,1YEMD@136841|Pseudomonas aeruginosa group	1236|Gammaproteobacteria	F	Amidohydrolase family	guaD	-	3.5.4.3	ko:K01487	ko00230,ko01100,map00230,map01100	-	R01676	RC00204	ko00000,ko00001,ko01000	-	-	-	Amidohydro_1
gmmutg1800G000060.1	3218.PP1S77_222V6.1	1.98e-34	125	COG0666@1|root,KOG0504@2759|Eukaryota,388SI@33090|Viridiplantae,3GXFN@35493|Streptophyta	35493|Streptophyta	S	Ankyrin repeats (many copies)	-	-	-	-	-	-	-	-	-	-	-	-	Ank_4
gmmutg9164G000010.1	3218.PP1S77_222V6.1	3.19e-33	122	COG0666@1|root,KOG0504@2759|Eukaryota,388SI@33090|Viridiplantae,3GXFN@35493|Streptophyta	35493|Streptophyta	S	Ankyrin repeats (many copies)	-	-	-	-	-	-	-	-	-	-	-	-	Ank_4
gmmutg163185G000080.1	629773.AORY01000015_gene1208	3.08e-268	741	COG0165@1|root,COG0165@2|Bacteria,1MUTU@1224|Proteobacteria,2TR4H@28211|Alphaproteobacteria,2K185@204457|Sphingomonadales	204457|Sphingomonadales	E	argininosuccinate lyase	argH	-	4.3.2.1	ko:K01755	ko00220,ko00250,ko01100,ko01110,ko01130,ko01230,map00220,map00250,map01100,map01110,map01130,map01230	M00029,M00844,M00845	R01086	RC00445,RC00447	ko00000,ko00001,ko00002,ko01000,ko04147	-	-	-	ASL_C2,Lyase_1
gmmutg137919G000010.1	663610.JQKO01000023_gene534	1.9e-218	612	COG0137@1|root,COG0137@2|Bacteria,1MV0Y@1224|Proteobacteria,2TTGS@28211|Alphaproteobacteria,3NA2Y@45404|Beijerinckiaceae	28211|Alphaproteobacteria	E	Arginosuccinate synthase	argG	GO:0000050,GO:0000053,GO:0003674,GO:0003824,GO:0004055,GO:0005575,GO:0005622,GO:0005623,GO:0005737,GO:0006082,GO:0006520,GO:0006525,GO:0006526,GO:0006575,GO:0006807,GO:0008150,GO:0008152,GO:0008652,GO:0009058,GO:0009064,GO:0009084,GO:0009987,GO:0016053,GO:0016874,GO:0016879,GO:0019627,GO:0019752,GO:0034641,GO:0043436,GO:0043603,GO:0043604,GO:0044237,GO:0044238,GO:0044249,GO:0044271,GO:0044281,GO:…	6.3.4.5	ko:K01940	ko00220,ko00250,ko01100,ko01110,ko01130,ko01230,ko05418,map00220,map00250,map01100,map01110,map01130,map01230,map05418	M00029,M00844,M00845	R01954	RC00380,RC00629	ko00000,ko00001,ko00002,ko01000,ko04147	-	-	-	Arginosuc_synth
gmmutg179680G000090.1	1112212.JH584235_gene1947	1.44e-117	347	COG1446@1|root,COG1446@2|Bacteria,1MWFC@1224|Proteobacteria,2TU8K@28211|Alphaproteobacteria,2K0JU@204457|Sphingomonadales	204457|Sphingomonadales	E	Asparaginase	-	-	3.4.19.5	ko:K13051	-	-	-	-	ko00000,ko01000,ko01002	-	-	-	Asparaginase_2
gmmutg23438G000010.1	157072.XP_008870900.1	6.75e-199	611	COG0464@1|root,KOG0730@2759|Eukaryota	2759|Eukaryota	O	ATP binding	-	-	-	-	-	-	-	-	-	-	-	-	AAA
gmmutg23438G000020.1	112098.XP_008603843.1	3.01e-249	743	COG0464@1|root,KOG0730@2759|Eukaryota	2759|Eukaryota	O	ATP binding	-	-	-	-	-	-	-	-	-	-	-	-	AAA
gmmutg1990G000050.1	643648.Slip_1650	1.62e-16	83.6	COG0484@1|root,COG0484@2|Bacteria,1TP00@1239|Firmicutes,248EM@186801|Clostridia,42JKT@68298|Syntrophomonadaceae	186801|Clostridia	O	ATP binding to DnaK triggers the release of the substrate protein, thus completing the reaction cycle. Several rounds of ATP-dependent interactions between DnaJ, DnaK and GrpE are required for fully efficient folding. Also involved, together with DnaK and GrpE, in the DNA replication of plasmids through activation of initiation proteins	dnaJ	-	-	ko:K03686,ko:K05516	-	-	-	-	ko00000,ko03029,ko03036,ko03110	-	-	-	DnaJ,DnaJ_C,DnaJ_CXXCXGXG
gmmutg3878G000040.1	795359.TOPB45_0039	1.63e-15	80.9	COG0484@1|root,COG0484@2|Bacteria,2GGX0@200940|Thermodesulfobacteria	200940|Thermodesulfobacteria	O	ATP binding to DnaK triggers the release of the substrate protein, thus completing the reaction cycle. Several rounds of ATP-dependent interactions between DnaJ, DnaK and GrpE are required for fully efficient folding. Also involved, together with DnaK and GrpE, in the DNA replication of plasmids through activation of initiation proteins	dnaJ	-	-	ko:K03686	-	-	-	-	ko00000,ko03029,ko03110	-	-	-	DnaJ,DnaJ_C,DnaJ_CXXCXGXG
gmmutg179680G000010.1	1219049.SP5_018_00960	1.42e-210	588	COG0012@1|root,COG0012@2|Bacteria,1MVM4@1224|Proteobacteria,2TRAD@28211|Alphaproteobacteria,2K213@204457|Sphingomonadales	204457|Sphingomonadales	J	ATPase that binds to both the 70S ribosome and the 50S ribosomal subunit in a nucleotide-independent manner	ychF	-	-	ko:K06942	-	-	-	-	ko00000,ko03009	-	-	-	MMR_HSR1,YchF-GTPase_C
gmmutg612G000010.1	3218.PP1S84_218V6.1	5.83e-225	646	COG4178@1|root,KOG0060@2759|Eukaryota,37JC2@33090|Viridiplantae,3GNQ6@35493|Streptophyta	35493|Streptophyta	Q	ATP-binding cassette transporter, subfamily D, member	-	-	-	-	-	-	-	-	-	-	-	-	ABC_membrane_2,ABC_tran
gmmutg1397G000070.1	88036.EFJ30654	5.72e-52	187	COG0210@1|root,KOG2108@2759|Eukaryota,37KYC@33090|Viridiplantae,3GCYH@35493|Streptophyta	35493|Streptophyta	L	ATP-dependent DNA helicase	-	-	-	-	-	-	-	-	-	-	-	-	UvrD-helicase,UvrD_C
gmmutg1397G000080.1	88036.EFJ30654	4.6e-65	223	COG0210@1|root,KOG2108@2759|Eukaryota,37KYC@33090|Viridiplantae,3GCYH@35493|Streptophyta	35493|Streptophyta	L	ATP-dependent DNA helicase	-	-	-	-	-	-	-	-	-	-	-	-	UvrD-helicase,UvrD_C
gmmutg2586G000210.1	13333.ERN15362	3.77e-17	85.9	COG0210@1|root,KOG2108@2759|Eukaryota,37KYC@33090|Viridiplantae,3GCYH@35493|Streptophyta	35493|Streptophyta	L	ATP-dependent DNA helicase	-	-	-	-	-	-	-	-	-	-	-	-	UvrD-helicase,UvrD_C
gmmutg2866G000010.1	88036.EFJ30654	2.41e-71	240	COG0210@1|root,KOG2108@2759|Eukaryota,37KYC@33090|Viridiplantae,3GCYH@35493|Streptophyta	35493|Streptophyta	L	ATP-dependent DNA helicase	-	-	-	-	-	-	-	-	-	-	-	-	UvrD-helicase,UvrD_C
gmmutg2866G000040.1	88036.EFJ30654	9.75e-70	236	COG0210@1|root,KOG2108@2759|Eukaryota,37KYC@33090|Viridiplantae,3GCYH@35493|Streptophyta	35493|Streptophyta	L	ATP-dependent DNA helicase	-	-	-	-	-	-	-	-	-	-	-	-	UvrD-helicase,UvrD_C
gmmutg444G000010.1	88036.EFJ11522	1.61e-158	478	COG0507@1|root,KOG0987@2759|Eukaryota,37T86@33090|Viridiplantae,3GGG7@35493|Streptophyta	35493|Streptophyta	L	ATP-dependent DNA helicase	-	-	3.6.4.12	ko:K15255	-	-	-	-	ko00000,ko01000,ko03029,ko03032	-	-	-	PIF1
gmmutg444G000030.1	88036.EFJ11522	7.11e-153	461	COG0507@1|root,KOG0987@2759|Eukaryota,37T86@33090|Viridiplantae,3GGG7@35493|Streptophyta	35493|Streptophyta	L	ATP-dependent DNA helicase	-	-	3.6.4.12	ko:K15255	-	-	-	-	ko00000,ko01000,ko03029,ko03032	-	-	-	PIF1
gmmutg444G000050.1	88036.EFJ11522	2.46e-131	397	COG0507@1|root,KOG0987@2759|Eukaryota,37T86@33090|Viridiplantae,3GGG7@35493|Streptophyta	35493|Streptophyta	L	ATP-dependent DNA helicase	-	-	3.6.4.12	ko:K15255	-	-	-	-	ko00000,ko01000,ko03029,ko03032	-	-	-	PIF1
gmmutg453G000010.1	13333.ERN15362	6.94e-27	114	COG0210@1|root,KOG2108@2759|Eukaryota,37KYC@33090|Viridiplantae,3GCYH@35493|Streptophyta	35493|Streptophyta	L	ATP-dependent DNA helicase	-	-	-	-	-	-	-	-	-	-	-	-	UvrD-helicase,UvrD_C
gmmutg5128G000020.1	13333.ERN15362	2.88e-19	92.4	COG0210@1|root,KOG2108@2759|Eukaryota,37KYC@33090|Viridiplantae,3GCYH@35493|Streptophyta	35493|Streptophyta	L	ATP-dependent DNA helicase	-	-	-	-	-	-	-	-	-	-	-	-	UvrD-helicase,UvrD_C
gmmutg5128G000040.1	13333.ERN15362	2.6e-22	99.4	COG0210@1|root,KOG2108@2759|Eukaryota,37KYC@33090|Viridiplantae,3GCYH@35493|Streptophyta	35493|Streptophyta	L	ATP-dependent DNA helicase	-	-	-	-	-	-	-	-	-	-	-	-	UvrD-helicase,UvrD_C
gmmutg5724G000160.1	88036.EFJ30654	7.97e-136	432	COG0210@1|root,KOG2108@2759|Eukaryota,37KYC@33090|Viridiplantae,3GCYH@35493|Streptophyta	35493|Streptophyta	L	ATP-dependent DNA helicase	-	-	-	-	-	-	-	-	-	-	-	-	UvrD-helicase,UvrD_C
gmmutg6002G000010.1	13333.ERN15362	4.26e-17	85.5	COG0210@1|root,KOG2108@2759|Eukaryota,37KYC@33090|Viridiplantae,3GCYH@35493|Streptophyta	35493|Streptophyta	L	ATP-dependent DNA helicase	-	-	-	-	-	-	-	-	-	-	-	-	UvrD-helicase,UvrD_C
STRG.1113.1.p1	88036.EFJ11522	1.04e-158	478	COG0507@1|root,KOG0987@2759|Eukaryota,37T86@33090|Viridiplantae,3GGG7@35493|Streptophyta	35493|Streptophyta	L	ATP-dependent DNA helicase	-	-	3.6.4.12	ko:K15255	-	-	-	-	ko00000,ko01000,ko03029,ko03032	-	-	-	PIF1
gmmutg100263G000010.1	5111.M1WIQ9	1.15e-47	180	COG0507@1|root,KOG0987@2759|Eukaryota,39RYU@33154|Opisthokonta,3P64X@4751|Fungi,3QU0F@4890|Ascomycota,21AWX@147550|Sordariomycetes,3TKC2@5125|Hypocreales,3G6A9@34397|Clavicipitaceae	4751|Fungi	L	ATP-dependent DNA helicase PIF1	-	-	-	-	-	-	-	-	-	-	-	-	Helitron_like_N,PIF1
gmmutg11128G000090.1	5111.M1WIQ9	5.17e-47	180	COG0507@1|root,KOG0987@2759|Eukaryota,39RYU@33154|Opisthokonta,3P64X@4751|Fungi,3QU0F@4890|Ascomycota,21AWX@147550|Sordariomycetes,3TKC2@5125|Hypocreales,3G6A9@34397|Clavicipitaceae	4751|Fungi	L	ATP-dependent DNA helicase PIF1	-	-	-	-	-	-	-	-	-	-	-	-	Helitron_like_N,PIF1
gmmutg119581G000020.1	5111.M1W1A0	1.25e-68	252	COG0507@1|root,KOG0987@2759|Eukaryota,39RYU@33154|Opisthokonta,3P64X@4751|Fungi,3QU0F@4890|Ascomycota,21AWX@147550|Sordariomycetes,3TKC2@5125|Hypocreales,3G6A9@34397|Clavicipitaceae	4751|Fungi	L	ATP-dependent DNA helicase PIF1	-	-	-	-	-	-	-	-	-	-	-	-	Helitron_like_N,PIF1
gmmutg120695G000010.1	5111.M1W1A0	3.38e-105	368	COG0507@1|root,KOG0987@2759|Eukaryota,39RYU@33154|Opisthokonta,3P64X@4751|Fungi,3QU0F@4890|Ascomycota,21AWX@147550|Sordariomycetes,3TKC2@5125|Hypocreales,3G6A9@34397|Clavicipitaceae	4751|Fungi	L	ATP-dependent DNA helicase PIF1	-	-	-	-	-	-	-	-	-	-	-	-	Helitron_like_N,PIF1
gmmutg13614G000140.1	5111.M1WIQ9	8.58e-59	229	COG0507@1|root,KOG0987@2759|Eukaryota,39RYU@33154|Opisthokonta,3P64X@4751|Fungi,3QU0F@4890|Ascomycota,21AWX@147550|Sordariomycetes,3TKC2@5125|Hypocreales,3G6A9@34397|Clavicipitaceae	4751|Fungi	L	ATP-dependent DNA helicase PIF1	-	-	-	-	-	-	-	-	-	-	-	-	Helitron_like_N,PIF1
gmmutg16196G000120.1	5111.M1WIQ9	1.37e-52	194	COG0507@1|root,KOG0987@2759|Eukaryota,39RYU@33154|Opisthokonta,3P64X@4751|Fungi,3QU0F@4890|Ascomycota,21AWX@147550|Sordariomycetes,3TKC2@5125|Hypocreales,3G6A9@34397|Clavicipitaceae	4751|Fungi	L	ATP-dependent DNA helicase PIF1	-	-	-	-	-	-	-	-	-	-	-	-	Helitron_like_N,PIF1
gmmutg17757G000030.1	5111.M1W1A0	3.59e-59	223	COG0507@1|root,KOG0987@2759|Eukaryota,39RYU@33154|Opisthokonta,3P64X@4751|Fungi,3QU0F@4890|Ascomycota,21AWX@147550|Sordariomycetes,3TKC2@5125|Hypocreales,3G6A9@34397|Clavicipitaceae	4751|Fungi	L	ATP-dependent DNA helicase PIF1	-	-	-	-	-	-	-	-	-	-	-	-	Helitron_like_N,PIF1
gmmutg243786G000010.1	5111.M1WIQ9	8.62e-51	189	COG0507@1|root,KOG0987@2759|Eukaryota,39RYU@33154|Opisthokonta,3P64X@4751|Fungi,3QU0F@4890|Ascomycota,21AWX@147550|Sordariomycetes,3TKC2@5125|Hypocreales,3G6A9@34397|Clavicipitaceae	4751|Fungi	L	ATP-dependent DNA helicase PIF1	-	-	-	-	-	-	-	-	-	-	-	-	Helitron_like_N,PIF1
gmmutg26102G000070.1	5111.M1WIQ9	9.93e-154	515	COG0507@1|root,KOG0987@2759|Eukaryota,39RYU@33154|Opisthokonta,3P64X@4751|Fungi,3QU0F@4890|Ascomycota,21AWX@147550|Sordariomycetes,3TKC2@5125|Hypocreales,3G6A9@34397|Clavicipitaceae	4751|Fungi	L	ATP-dependent DNA helicase PIF1	-	-	-	-	-	-	-	-	-	-	-	-	Helitron_like_N,PIF1
gmmutg262G000070.1	5111.M1WIQ9	1.39e-35	152	COG0507@1|root,KOG0987@2759|Eukaryota,39RYU@33154|Opisthokonta,3P64X@4751|Fungi,3QU0F@4890|Ascomycota,21AWX@147550|Sordariomycetes,3TKC2@5125|Hypocreales,3G6A9@34397|Clavicipitaceae	4751|Fungi	L	ATP-dependent DNA helicase PIF1	-	-	-	-	-	-	-	-	-	-	-	-	Helitron_like_N,PIF1
gmmutg358387G000010.1	5111.M1WIQ9	7.06e-61	224	COG0507@1|root,KOG0987@2759|Eukaryota,39RYU@33154|Opisthokonta,3P64X@4751|Fungi,3QU0F@4890|Ascomycota,21AWX@147550|Sordariomycetes,3TKC2@5125|Hypocreales,3G6A9@34397|Clavicipitaceae	4751|Fungi	L	ATP-dependent DNA helicase PIF1	-	-	-	-	-	-	-	-	-	-	-	-	Helitron_like_N,PIF1
gmmutg5529G000010.1	5111.M1WIQ9	1.09e-40	166	COG0507@1|root,KOG0987@2759|Eukaryota,39RYU@33154|Opisthokonta,3P64X@4751|Fungi,3QU0F@4890|Ascomycota,21AWX@147550|Sordariomycetes,3TKC2@5125|Hypocreales,3G6A9@34397|Clavicipitaceae	4751|Fungi	L	ATP-dependent DNA helicase PIF1	-	-	-	-	-	-	-	-	-	-	-	-	Helitron_like_N,PIF1
gmmutg56546G000050.1	5111.M1W1A0	7.52e-64	236	COG0507@1|root,KOG0987@2759|Eukaryota,39RYU@33154|Opisthokonta,3P64X@4751|Fungi,3QU0F@4890|Ascomycota,21AWX@147550|Sordariomycetes,3TKC2@5125|Hypocreales,3G6A9@34397|Clavicipitaceae	4751|Fungi	L	ATP-dependent DNA helicase PIF1	-	-	-	-	-	-	-	-	-	-	-	-	Helitron_like_N,PIF1
gmmutg5655G000010.1	5111.M1W1A0	8.66e-135	456	COG0507@1|root,KOG0987@2759|Eukaryota,39RYU@33154|Opisthokonta,3P64X@4751|Fungi,3QU0F@4890|Ascomycota,21AWX@147550|Sordariomycetes,3TKC2@5125|Hypocreales,3G6A9@34397|Clavicipitaceae	4751|Fungi	L	ATP-dependent DNA helicase PIF1	-	-	-	-	-	-	-	-	-	-	-	-	Helitron_like_N,PIF1
gmmutg644G000030.1	5111.M1WIQ9	1.61e-43	169	COG0507@1|root,KOG0987@2759|Eukaryota,39RYU@33154|Opisthokonta,3P64X@4751|Fungi,3QU0F@4890|Ascomycota,21AWX@147550|Sordariomycetes,3TKC2@5125|Hypocreales,3G6A9@34397|Clavicipitaceae	4751|Fungi	L	ATP-dependent DNA helicase PIF1	-	-	-	-	-	-	-	-	-	-	-	-	Helitron_like_N,PIF1
gmmutg856G000110.1	5111.M1W1A0	2.87e-70	249	COG0507@1|root,KOG0987@2759|Eukaryota,39RYU@33154|Opisthokonta,3P64X@4751|Fungi,3QU0F@4890|Ascomycota,21AWX@147550|Sordariomycetes,3TKC2@5125|Hypocreales,3G6A9@34397|Clavicipitaceae	4751|Fungi	L	ATP-dependent DNA helicase PIF1	-	-	-	-	-	-	-	-	-	-	-	-	Helitron_like_N,PIF1
gmmutg2037G000020.1	3218.PP1S5_88V6.1	9.9e-182	555	KOG2177@1|root,KOG2177@2759|Eukaryota,37XYW@33090|Viridiplantae,3GMGN@35493|Streptophyta	35493|Streptophyta	O	B-box zinc finger	-	-	2.3.2.27	ko:K10608	ko04120,map04120	-	-	-	ko00000,ko00001,ko01000,ko04121	-	-	-	zf-B_box
MSTRG.16051.1.p1	3218.PP1S5_88V6.1	9.9e-182	555	KOG2177@1|root,KOG2177@2759|Eukaryota,37XYW@33090|Viridiplantae,3GMGN@35493|Streptophyta	35493|Streptophyta	O	B-box zinc finger	-	-	2.3.2.27	ko:K10608	ko04120,map04120	-	-	-	ko00000,ko00001,ko01000,ko04121	-	-	-	zf-B_box
gmmutg165213G000010.1	745310.G432_09580	1.21e-260	717	COG0137@1|root,COG0137@2|Bacteria,1MV0Y@1224|Proteobacteria,2TTGS@28211|Alphaproteobacteria,2K0AN@204457|Sphingomonadales	204457|Sphingomonadales	E	Belongs to the argininosuccinate synthase family. Type 1 subfamily	argG	-	6.3.4.5	ko:K01940	ko00220,ko00250,ko01100,ko01110,ko01130,ko01230,ko05418,map00220,map00250,map01100,map01110,map01130,map01230,map05418	M00029,M00844,M00845	R01954	RC00380,RC00629	ko00000,ko00001,ko00002,ko01000,ko04147	-	-	-	Arginosuc_synth
gmmutg183655G000010.1	426355.Mrad2831_0609	5.28e-245	678	COG0137@1|root,COG0137@2|Bacteria,1MV0Y@1224|Proteobacteria,2TTGS@28211|Alphaproteobacteria,1JSID@119045|Methylobacteriaceae	28211|Alphaproteobacteria	E	Belongs to the argininosuccinate synthase family. Type 1 subfamily	argG	GO:0000050,GO:0000053,GO:0003674,GO:0003824,GO:0004055,GO:0005575,GO:0005622,GO:0005623,GO:0005737,GO:0006082,GO:0006520,GO:0006525,GO:0006526,GO:0006575,GO:0006807,GO:0008150,GO:0008152,GO:0008652,GO:0009058,GO:0009064,GO:0009084,GO:0009987,GO:0016053,GO:0016874,GO:0016879,GO:0019627,GO:0019752,GO:0034641,GO:0043436,GO:0043603,GO:0043604,GO:0044237,GO:0044238,GO:0044249,GO:0044271,GO:0044281,GO:…	6.3.4.5	ko:K01940	ko00220,ko00250,ko01100,ko01110,ko01130,ko01230,ko05418,map00220,map00250,map01100,map01110,map01130,map01230,map05418	M00029,M00844,M00845	R01954	RC00380,RC00629	ko00000,ko00001,ko00002,ko01000,ko04147	-	-	-	Arginosuc_synth
gmmutg166361G000020.1	1379701.JPJC01000063_gene1390	1.23e-58	184	COG0228@1|root,COG0228@2|Bacteria,1MZCT@1224|Proteobacteria,2U94X@28211|Alphaproteobacteria,2K4I6@204457|Sphingomonadales	204457|Sphingomonadales	J	Belongs to the bacterial ribosomal protein bS16 family	rpsP	-	-	ko:K02959	ko03010,map03010	M00178	-	-	br01610,ko00000,ko00001,ko00002,ko03011,ko03029	-	-	-	Ribosomal_S16
gmmutg467680G000010.1	1131813.AQVT01000001_gene1066	1.85e-46	152	COG0228@1|root,COG0228@2|Bacteria,1MZCT@1224|Proteobacteria,2U94X@28211|Alphaproteobacteria,1JUXA@119045|Methylobacteriaceae	28211|Alphaproteobacteria	J	Belongs to the bacterial ribosomal protein bS16 family	rpsP	GO:0003674,GO:0003735,GO:0005198,GO:0005575,GO:0005622,GO:0005623,GO:0005737,GO:0005840,GO:0006412,GO:0006518,GO:0006807,GO:0008150,GO:0008152,GO:0009058,GO:0009059,GO:0009987,GO:0010467,GO:0015935,GO:0019538,GO:0032991,GO:0034641,GO:0034645,GO:0043043,GO:0043170,GO:0043226,GO:0043228,GO:0043229,GO:0043232,GO:0043603,GO:0043604,GO:0044237,GO:0044238,GO:0044249,GO:0044260,GO:0044267,GO:0044271,GO:…	-	ko:K02959	ko03010,map03010	M00178	-	-	br01610,ko00000,ko00001,ko00002,ko03011,ko03029	-	-	-	Ribosomal_S16
gmmutg166361G000080.1	1470591.BW41_00045	0	1640	COG0458@1|root,COG0458@2|Bacteria,1MUDZ@1224|Proteobacteria,2TQZU@28211|Alphaproteobacteria,2JZX4@204457|Sphingomonadales	204457|Sphingomonadales	F	Belongs to the CarB family	carB	-	6.3.5.5	ko:K01955	ko00240,ko00250,ko01100,map00240,map00250,map01100	M00051	R00256,R00575,R01395,R10948,R10949	RC00002,RC00010,RC00043,RC02750,RC02798,RC03314	ko00000,ko00001,ko00002,ko01000	-	-	-	CPSase_L_D2,CPSase_L_D3,MGS
STRG.275.1.p1	655981.L8GEU5	9.18e-23	99.8	COG0030@1|root,KOG0820@2759|Eukaryota,38EA2@33154|Opisthokonta,3NU08@4751|Fungi,3QNDR@4890|Ascomycota,20WJ2@147548|Leotiomycetes	4751|Fungi	H	Belongs to the class I-like SAM-binding methyltransferase superfamily. rRNA adenine N(6)-methyltransferase family	DIM1	GO:0000154,GO:0000179,GO:0000456,GO:0000462,GO:0001510,GO:0003674,GO:0003824,GO:0005575,GO:0005622,GO:0005623,GO:0005737,GO:0005739,GO:0005759,GO:0006139,GO:0006364,GO:0006396,GO:0006725,GO:0006807,GO:0008150,GO:0008152,GO:0008168,GO:0008170,GO:0008173,GO:0008649,GO:0008757,GO:0008988,GO:0009451,GO:0009987,GO:0010467,GO:0016070,GO:0016072,GO:0016433,GO:0016740,GO:0016741,GO:0022613,GO:0030490,GO:…	2.1.1.183	ko:K14191	-	-	R10716	RC00003,RC03257	ko00000,ko01000,ko03009	-	-	-	RrnaAD
gmmutg50668G000010.1	13333.ERN20392	4.79e-34	117	KOG0009@1|root,KOG0009@2759|Eukaryota,37W8I@33090|Viridiplantae,3GK8M@35493|Streptophyta	35493|Streptophyta	J	Belongs to the eukaryotic ribosomal protein eS30 family	-	GO:0003674,GO:0003735,GO:0005198,GO:0005575,GO:0005622,GO:0005623,GO:0005634,GO:0005730,GO:0005737,GO:0005829,GO:0005840,GO:0015935,GO:0022626,GO:0022627,GO:0031974,GO:0031981,GO:0032991,GO:0043226,GO:0043227,GO:0043228,GO:0043229,GO:0043231,GO:0043232,GO:0043233,GO:0044391,GO:0044422,GO:0044424,GO:0044428,GO:0044444,GO:0044445,GO:0044446,GO:0044464,GO:0070013,GO:1990904	-	ko:K02983	ko03010,map03010	M00177,M00179	-	-	br01610,ko00000,ko00001,ko00002,ko03011,ko04121	-	-	-	Ribosomal_S30
gmmutg201816G000040.1	1090320.KB900605_gene2867	1.95e-80	241	COG0386@1|root,COG0386@2|Bacteria,1RD1R@1224|Proteobacteria,2U7R3@28211|Alphaproteobacteria,2K47B@204457|Sphingomonadales	204457|Sphingomonadales	O	Belongs to the glutathione peroxidase family	gpo	-	1.11.1.9	ko:K00432	ko00480,ko00590,ko04918,map00480,map00590,map04918	-	R00274,R07034,R07035	RC00011,RC00982	ko00000,ko00001,ko01000	-	-	-	GSHPx
gmmutg10827G000020.1	568076.XP_007816587.1	3.38e-46	175	COG0507@1|root,KOG0987@2759|Eukaryota,39RYU@33154|Opisthokonta,3P64X@4751|Fungi,3QU0F@4890|Ascomycota,21AWX@147550|Sordariomycetes,3TKX4@5125|Hypocreales,3G70W@34397|Clavicipitaceae	4751|Fungi	D	Belongs to the helicase family	-	-	3.6.4.12	ko:K15255	-	-	-	-	ko00000,ko01000,ko03029,ko03032	-	-	-	Helitron_like_N,MULE,PIF1
gmmutg11571G000110.1	35725.K2R8V4	1.19e-17	90.1	COG0507@1|root,KOG0987@2759|Eukaryota,39RYU@33154|Opisthokonta,3P64X@4751|Fungi,3QU0F@4890|Ascomycota	4751|Fungi	L	Belongs to the helicase family	-	-	3.6.4.12	ko:K15255	-	-	-	-	ko00000,ko01000,ko03029,ko03032	-	-	-	Helitron_like_N,PIF1
gmmutg1197G000030.1	38033.XP_001223663.1	1.61e-87	313	COG0507@1|root,KOG0987@2759|Eukaryota,39RYU@33154|Opisthokonta,3P64X@4751|Fungi,3QU0F@4890|Ascomycota,21AWX@147550|Sordariomycetes,3UC2G@5139|Sordariales,3HG3S@35718|Chaetomiaceae	4751|Fungi	L	Belongs to the helicase family	-	-	3.6.4.12	ko:K15255	-	-	-	-	ko00000,ko01000,ko03029,ko03032	-	-	-	Helitron_like_N,MULE,PIF1
gmmutg13486G000010.1	7176.CPIJ006540-PA	2.03e-111	403	COG0507@1|root,KOG0987@2759|Eukaryota,39RYU@33154|Opisthokonta,3BK87@33208|Metazoa,3D4JP@33213|Bilateria,429W3@6656|Arthropoda	33208|Metazoa	L	Belongs to the helicase family	-	-	3.6.4.12	ko:K15255	-	-	-	-	ko00000,ko01000,ko03029,ko03032	-	-	-	Exo_endo_phos,Helitron_like_N,Herpes_Helicase,Herpes_teg_N,OTU,PIF1
gmmutg13535G000040.1	63405.XP_002846269.1	5.57e-63	241	COG0507@1|root,KOG0987@2759|Eukaryota,39RYU@33154|Opisthokonta,3P64X@4751|Fungi,3QU0F@4890|Ascomycota	4751|Fungi	L	Belongs to the helicase family	-	-	3.6.4.12	ko:K15255	-	-	-	-	ko00000,ko01000,ko03029,ko03032	-	-	-	Helitron_like_N,Herpes_Helicase,PIF1
gmmutg14970G000080.1	568076.XP_007816587.1	3.1e-42	164	COG0507@1|root,KOG0987@2759|Eukaryota,39RYU@33154|Opisthokonta,3P64X@4751|Fungi,3QU0F@4890|Ascomycota,21AWX@147550|Sordariomycetes,3TKX4@5125|Hypocreales,3G70W@34397|Clavicipitaceae	4751|Fungi	D	Belongs to the helicase family	-	-	3.6.4.12	ko:K15255	-	-	-	-	ko00000,ko01000,ko03029,ko03032	-	-	-	Helitron_like_N,MULE,PIF1
gmmutg15640G000100.1	69293.ENSGACP00000000693	1.18e-126	455	COG0507@1|root,KOG0987@2759|Eukaryota,39RYU@33154|Opisthokonta,3BK87@33208|Metazoa,3D4JP@33213|Bilateria,48DDN@7711|Chordata,49ARU@7742|Vertebrata,49WDF@7898|Actinopterygii	33208|Metazoa	L	Belongs to the helicase family	-	-	3.6.4.12	ko:K15255	-	-	-	-	ko00000,ko01000,ko03029,ko03032	-	-	-	Exo_endo_phos,Helitron_like_N,Herpes_Helicase,Herpes_teg_N,PIF1
gmmutg15809G000030.1	7176.CPIJ006540-PA	2.84e-100	369	COG0507@1|root,KOG0987@2759|Eukaryota,39RYU@33154|Opisthokonta,3BK87@33208|Metazoa,3D4JP@33213|Bilateria,429W3@6656|Arthropoda	33208|Metazoa	L	Belongs to the helicase family	-	-	3.6.4.12	ko:K15255	-	-	-	-	ko00000,ko01000,ko03029,ko03032	-	-	-	Exo_endo_phos,Helitron_like_N,Herpes_Helicase,Herpes_teg_N,OTU,PIF1
gmmutg16196G000130.1	38033.XP_001227483.1	2.9e-32	141	COG0507@1|root,KOG0987@2759|Eukaryota,39RYU@33154|Opisthokonta,3P64X@4751|Fungi,3QU0F@4890|Ascomycota,21AWX@147550|Sordariomycetes,3UC2G@5139|Sordariales,3HG3S@35718|Chaetomiaceae	4751|Fungi	L	Belongs to the helicase family	-	-	3.6.4.12	ko:K15255	-	-	-	-	ko00000,ko01000,ko03029,ko03032	-	-	-	Helitron_like_N,MULE,PIF1
gmmutg18088G000010.1	63405.XP_002846269.1	2.11e-69	252	COG0507@1|root,KOG0987@2759|Eukaryota,39RYU@33154|Opisthokonta,3P64X@4751|Fungi,3QU0F@4890|Ascomycota	4751|Fungi	L	Belongs to the helicase family	-	-	3.6.4.12	ko:K15255	-	-	-	-	ko00000,ko01000,ko03029,ko03032	-	-	-	Helitron_like_N,Herpes_Helicase,PIF1
gmmutg183126G000010.1	7176.CPIJ006540-PA	1.04e-45	181	COG0507@1|root,KOG0987@2759|Eukaryota,39RYU@33154|Opisthokonta,3BK87@33208|Metazoa,3D4JP@33213|Bilateria,429W3@6656|Arthropoda	33208|Metazoa	L	Belongs to the helicase family	-	-	3.6.4.12	ko:K15255	-	-	-	-	ko00000,ko01000,ko03029,ko03032	-	-	-	Exo_endo_phos,Helitron_like_N,Herpes_Helicase,Herpes_teg_N,OTU,PIF1
gmmutg20087G000020.1	69293.ENSGACP00000001104	6.91e-124	446	COG0507@1|root,KOG0987@2759|Eukaryota,39RYU@33154|Opisthokonta,3BK87@33208|Metazoa,3D4JP@33213|Bilateria,48DDN@7711|Chordata,49ARU@7742|Vertebrata,49WDF@7898|Actinopterygii	33208|Metazoa	L	Belongs to the helicase family	-	-	3.6.4.12	ko:K15255	-	-	-	-	ko00000,ko01000,ko03029,ko03032	-	-	-	Exo_endo_phos,Helitron_like_N,Herpes_Helicase,Herpes_teg_N,PIF1
gmmutg22243G000010.1	10224.XP_002733238.1	3.48e-121	435	COG0507@1|root,KOG1864@1|root,KOG0987@2759|Eukaryota,KOG1864@2759|Eukaryota,39RYU@33154|Opisthokonta,3BK87@33208|Metazoa,3D4JP@33213|Bilateria	33208|Metazoa	L	Belongs to the helicase family	-	-	3.6.4.12	ko:K15255	-	-	-	-	ko00000,ko01000,ko03029,ko03032	-	-	-	Helitron_like_N,Herpes_Helicase,Herpes_teg_N,OTU,PIF1
gmmutg30916G000010.1	7176.CPIJ006540-PA	1.9e-120	433	COG0507@1|root,KOG0987@2759|Eukaryota,39RYU@33154|Opisthokonta,3BK87@33208|Metazoa,3D4JP@33213|Bilateria,429W3@6656|Arthropoda	33208|Metazoa	L	Belongs to the helicase family	-	-	3.6.4.12	ko:K15255	-	-	-	-	ko00000,ko01000,ko03029,ko03032	-	-	-	Exo_endo_phos,Helitron_like_N,Herpes_Helicase,Herpes_teg_N,OTU,PIF1
gmmutg32341G000020.1	63405.XP_002846269.1	1.64e-83	300	COG0507@1|root,KOG0987@2759|Eukaryota,39RYU@33154|Opisthokonta,3P64X@4751|Fungi,3QU0F@4890|Ascomycota	4751|Fungi	L	Belongs to the helicase family	-	-	3.6.4.12	ko:K15255	-	-	-	-	ko00000,ko01000,ko03029,ko03032	-	-	-	Helitron_like_N,Herpes_Helicase,PIF1
gmmutg43462G000050.1	10224.XP_002733238.1	1.58e-59	234	COG0507@1|root,KOG1864@1|root,KOG0987@2759|Eukaryota,KOG1864@2759|Eukaryota,39RYU@33154|Opisthokonta,3BK87@33208|Metazoa,3D4JP@33213|Bilateria	33208|Metazoa	L	Belongs to the helicase family	-	-	3.6.4.12	ko:K15255	-	-	-	-	ko00000,ko01000,ko03029,ko03032	-	-	-	Helitron_like_N,Herpes_Helicase,Herpes_teg_N,OTU,PIF1
gmmutg480483G000010.1	7176.CPIJ010053-PA	2.59e-09	69.3	COG0507@1|root,KOG0987@2759|Eukaryota,39RYU@33154|Opisthokonta,3BK87@33208|Metazoa,3D4JP@33213|Bilateria,429W3@6656|Arthropoda,3SP5N@50557|Insecta,455R4@7147|Diptera,45DRP@7148|Nematocera	33208|Metazoa	L	Belongs to the helicase family	-	-	3.6.4.12	ko:K15255	-	-	-	-	ko00000,ko01000,ko03029,ko03032	-	-	-	Exo_endo_phos,Helitron_like_N,Herpes_Helicase,Herpes_teg_N,OTU,PIF1
gmmutg5022G000090.1	10224.XP_006820870.1	2.33e-120	426	COG0507@1|root,KOG0987@2759|Eukaryota,39RYU@33154|Opisthokonta,3BK87@33208|Metazoa,3D4JP@33213|Bilateria	33208|Metazoa	L	Belongs to the helicase family	-	-	3.6.4.12	ko:K15255	-	-	-	-	ko00000,ko01000,ko03029,ko03032	-	-	-	Helitron_like_N,Herpes_Helicase,Herpes_teg_N,OTU,PIF1
gmmutg54678G000010.1	38033.XP_001226797.1	1.98e-23	114	COG0507@1|root,KOG0987@2759|Eukaryota,39RYU@33154|Opisthokonta,3P64X@4751|Fungi,3QU0F@4890|Ascomycota,21AWX@147550|Sordariomycetes,3UC2G@5139|Sordariales,3HG3S@35718|Chaetomiaceae	4751|Fungi	L	Belongs to the helicase family	-	-	-	-	-	-	-	-	-	-	-	-	Helitron_like_N,PIF1
gmmutg62114G000040.1	38033.XP_001226797.1	1.48e-16	90.5	COG0507@1|root,KOG0987@2759|Eukaryota,39RYU@33154|Opisthokonta,3P64X@4751|Fungi,3QU0F@4890|Ascomycota,21AWX@147550|Sordariomycetes,3UC2G@5139|Sordariales,3HG3S@35718|Chaetomiaceae	4751|Fungi	L	Belongs to the helicase family	-	-	-	-	-	-	-	-	-	-	-	-	Helitron_like_N,PIF1
gmmutg644G000010.1	588596.U9UFR6	2.28e-23	101	COG0507@1|root,KOG0987@2759|Eukaryota,3ABUV@33154|Opisthokonta,3P9IP@4751|Fungi	4751|Fungi	L	Belongs to the helicase family	-	-	3.6.4.12	ko:K15255	-	-	-	-	ko00000,ko01000,ko03029,ko03032	-	-	-	Helitron_like_N,PIF1
gmmutg7103G000020.1	63405.XP_002846269.1	3.44e-84	302	COG0507@1|root,KOG0987@2759|Eukaryota,39RYU@33154|Opisthokonta,3P64X@4751|Fungi,3QU0F@4890|Ascomycota	4751|Fungi	L	Belongs to the helicase family	-	-	3.6.4.12	ko:K15255	-	-	-	-	ko00000,ko01000,ko03029,ko03032	-	-	-	Helitron_like_N,Herpes_Helicase,PIF1
gmmutg75725G000010.1	7176.CPIJ006540-PA	2.77e-54	211	COG0507@1|root,KOG0987@2759|Eukaryota,39RYU@33154|Opisthokonta,3BK87@33208|Metazoa,3D4JP@33213|Bilateria,429W3@6656|Arthropoda	33208|Metazoa	L	Belongs to the helicase family	-	-	3.6.4.12	ko:K15255	-	-	-	-	ko00000,ko01000,ko03029,ko03032	-	-	-	Exo_endo_phos,Helitron_like_N,Herpes_Helicase,Herpes_teg_N,OTU,PIF1
gmmutg84620G000010.1	69293.ENSGACP00000000693	1.8e-116	422	COG0507@1|root,KOG0987@2759|Eukaryota,39RYU@33154|Opisthokonta,3BK87@33208|Metazoa,3D4JP@33213|Bilateria,48DDN@7711|Chordata,49ARU@7742|Vertebrata,49WDF@7898|Actinopterygii	33208|Metazoa	L	Belongs to the helicase family	-	-	3.6.4.12	ko:K15255	-	-	-	-	ko00000,ko01000,ko03029,ko03032	-	-	-	Exo_endo_phos,Helitron_like_N,Herpes_Helicase,Herpes_teg_N,PIF1
gmmutg9580G000060.1	7668.SPU_023358-tr	2.64e-132	473	COG0507@1|root,KOG0987@2759|Eukaryota,39RYU@33154|Opisthokonta,3BK87@33208|Metazoa,3D4JP@33213|Bilateria	33208|Metazoa	L	Belongs to the helicase family	-	-	3.6.4.12	ko:K15255	-	-	-	-	ko00000,ko01000,ko03029,ko03032	-	-	-	Helitron_like_N,Herpes_Helicase,Herpes_teg_N,PIF1
gmmutg9622G000020.1	568076.XP_007816587.1	6.09e-49	184	COG0507@1|root,KOG0987@2759|Eukaryota,39RYU@33154|Opisthokonta,3P64X@4751|Fungi,3QU0F@4890|Ascomycota,21AWX@147550|Sordariomycetes,3TKX4@5125|Hypocreales,3G70W@34397|Clavicipitaceae	4751|Fungi	D	Belongs to the helicase family	-	-	3.6.4.12	ko:K15255	-	-	-	-	ko00000,ko01000,ko03029,ko03032	-	-	-	Helitron_like_N,MULE,PIF1
MSTRG.2996.7.p1	63405.XP_002846269.1	8.69e-81	287	COG0507@1|root,KOG0987@2759|Eukaryota,39RYU@33154|Opisthokonta,3P64X@4751|Fungi,3QU0F@4890|Ascomycota	4751|Fungi	L	Belongs to the helicase family	-	-	3.6.4.12	ko:K15255	-	-	-	-	ko00000,ko01000,ko03029,ko03032	-	-	-	Helitron_like_N,Herpes_Helicase,PIF1
MSTRG.45747.10.p1	63405.XP_002846269.1	5.46e-104	355	COG0507@1|root,KOG0987@2759|Eukaryota,39RYU@33154|Opisthokonta,3P64X@4751|Fungi,3QU0F@4890|Ascomycota	4751|Fungi	L	Belongs to the helicase family	-	-	3.6.4.12	ko:K15255	-	-	-	-	ko00000,ko01000,ko03029,ko03032	-	-	-	Helitron_like_N,Herpes_Helicase,PIF1
STRG.26759.1.p1	63405.XP_002846269.1	3.46e-100	345	COG0507@1|root,KOG0987@2759|Eukaryota,39RYU@33154|Opisthokonta,3P64X@4751|Fungi,3QU0F@4890|Ascomycota	4751|Fungi	L	Belongs to the helicase family	-	-	3.6.4.12	ko:K15255	-	-	-	-	ko00000,ko01000,ko03029,ko03032	-	-	-	Helitron_like_N,Herpes_Helicase,PIF1
STRG.880.1.p1	568076.XP_007816587.1	1.88e-29	127	COG0507@1|root,KOG0987@2759|Eukaryota,39RYU@33154|Opisthokonta,3P64X@4751|Fungi,3QU0F@4890|Ascomycota,21AWX@147550|Sordariomycetes,3TKX4@5125|Hypocreales,3G70W@34397|Clavicipitaceae	4751|Fungi	D	Belongs to the helicase family	-	-	3.6.4.12	ko:K15255	-	-	-	-	ko00000,ko01000,ko03029,ko03032	-	-	-	Helitron_like_N,MULE,PIF1
gmmutg203496G000020.1	670292.JH26_04665	2.44e-57	181	COG0316@1|root,COG0316@2|Bacteria,1RH6T@1224|Proteobacteria,2UBWJ@28211|Alphaproteobacteria,1JUZ0@119045|Methylobacteriaceae	28211|Alphaproteobacteria	S	Belongs to the HesB IscA family	iscA	GO:0003674,GO:0005488,GO:0005506,GO:0005575,GO:0005622,GO:0005623,GO:0005737,GO:0005739,GO:0005759,GO:0006725,GO:0006778,GO:0006779,GO:0006783,GO:0006790,GO:0006807,GO:0008150,GO:0008152,GO:0008198,GO:0009058,GO:0009987,GO:0010467,GO:0016043,GO:0016226,GO:0018130,GO:0019438,GO:0019538,GO:0022607,GO:0031163,GO:0031974,GO:0033013,GO:0033014,GO:0034641,GO:0042168,GO:0042440,GO:0043167,GO:0043169,GO:…	-	ko:K13628	-	-	-	-	ko00000,ko03016	-	-	-	Fe-S_biosyn
gmmutg201816G000010.1	1090319.KE386571_gene1156	0	981	COG0129@1|root,COG0129@2|Bacteria,1MUTQ@1224|Proteobacteria,2TRTQ@28211|Alphaproteobacteria,2K026@204457|Sphingomonadales	204457|Sphingomonadales	EG	Belongs to the IlvD Edd family	ilvD	-	4.2.1.9	ko:K01687	ko00290,ko00770,ko01100,ko01110,ko01130,ko01210,ko01230,map00290,map00770,map01100,map01110,map01130,map01210,map01230	M00019,M00570	R01209,R04441,R05070	RC00468,RC01714	ko00000,ko00001,ko00002,ko01000	-	-	-	ILVD_EDD
gmmutg201816G000020.1	629773.AORY01000001_gene2001	1.78e-249	688	COG0538@1|root,COG0538@2|Bacteria,1MUIB@1224|Proteobacteria,2TQWD@28211|Alphaproteobacteria,2K05F@204457|Sphingomonadales	204457|Sphingomonadales	C	Belongs to the isocitrate and isopropylmalate dehydrogenases family	icd	-	1.1.1.42	ko:K00031	ko00020,ko00480,ko00720,ko01100,ko01110,ko01120,ko01130,ko01200,ko01210,ko01230,ko04146,map00020,map00480,map00720,map01100,map01110,map01120,map01130,map01200,map01210,map01230,map04146	M00009,M00010,M00173,M00740	R00267,R00268,R01899	RC00001,RC00084,RC00114,RC00626,RC02801	br01601,ko00000,ko00001,ko00002,ko01000	-	-	-	Iso_dh
gmmutg5426G000130.1	88036.EFJ37813	4.7e-251	716	COG1166@1|root,2QTXD@2759|Eukaryota,37QVP@33090|Viridiplantae,3GNSU@35493|Streptophyta	35493|Streptophyta	H	Belongs to the Orn Lys Arg decarboxylase class-II family. SpeA subfamily	-	-	-	-	-	-	-	-	-	-	-	-	Orn_Arg_deC_N
STRG.11253.1.p1	88036.EFJ37813	4.7e-251	716	COG1166@1|root,2QTXD@2759|Eukaryota,37QVP@33090|Viridiplantae,3GNSU@35493|Streptophyta	35493|Streptophyta	H	Belongs to the Orn Lys Arg decarboxylase class-II family. SpeA subfamily	-	-	-	-	-	-	-	-	-	-	-	-	Orn_Arg_deC_N
gmmutg166361G000040.1	1470591.BW41_00376	7.04e-225	626	COG0126@1|root,COG0126@2|Bacteria,1MUNU@1224|Proteobacteria,2TSKQ@28211|Alphaproteobacteria,2K0JN@204457|Sphingomonadales	204457|Sphingomonadales	F	Belongs to the phosphoglycerate kinase family	pgk	GO:0005575,GO:0005622,GO:0005623,GO:0005737,GO:0044424,GO:0044464	2.7.2.3	ko:K00927	ko00010,ko00710,ko01100,ko01110,ko01120,ko01130,ko01200,ko01230,map00010,map00710,map01100,map01110,map01120,map01130,map01200,map01230	M00001,M00002,M00003,M00165,M00166,M00308,M00552	R01512	RC00002,RC00043	ko00000,ko00001,ko00002,ko01000,ko04147	-	-	-	PGK
gmmutg17369G000040.1	3218.PP1S145_142V6.1	5.17e-79	254	COG0126@1|root,KOG1367@2759|Eukaryota,37SKU@33090|Viridiplantae,3GP1B@35493|Streptophyta	33090|Viridiplantae	G	Belongs to the phosphoglycerate kinase family	-	-	2.7.2.3	ko:K00927	ko00010,ko00710,ko01100,ko01110,ko01120,ko01130,ko01200,ko01230,map00010,map00710,map01100,map01110,map01120,map01130,map01200,map01230	M00001,M00002,M00003,M00165,M00166,M00308,M00552	R01512	RC00002,RC00043	ko00000,ko00001,ko00002,ko01000,ko04147	-	-	-	PGK
gmmutg239866G000010.1	3218.PP1S145_142V6.1	7.44e-58	193	COG0126@1|root,KOG1367@2759|Eukaryota,37SKU@33090|Viridiplantae,3GP1B@35493|Streptophyta	33090|Viridiplantae	G	Belongs to the phosphoglycerate kinase family	-	-	2.7.2.3	ko:K00927	ko00010,ko00710,ko01100,ko01110,ko01120,ko01130,ko01200,ko01230,map00010,map00710,map01100,map01110,map01120,map01130,map01200,map01230	M00001,M00002,M00003,M00165,M00166,M00308,M00552	R01512	RC00002,RC00043	ko00000,ko00001,ko00002,ko01000,ko04147	-	-	-	PGK
gmmutg29848G000030.1	3218.PP1S145_142V6.1	1.13e-118	361	COG0126@1|root,KOG1367@2759|Eukaryota,37SKU@33090|Viridiplantae,3GP1B@35493|Streptophyta	33090|Viridiplantae	G	Belongs to the phosphoglycerate kinase family	-	-	2.7.2.3	ko:K00927	ko00010,ko00710,ko01100,ko01110,ko01120,ko01130,ko01200,ko01230,map00010,map00710,map01100,map01110,map01120,map01130,map01200,map01230	M00001,M00002,M00003,M00165,M00166,M00308,M00552	R01512	RC00002,RC00043	ko00000,ko00001,ko00002,ko01000,ko04147	-	-	-	PGK
gmmutg29848G000050.1	3218.PP1S145_142V6.1	8.19e-68	221	COG0126@1|root,KOG1367@2759|Eukaryota,37SKU@33090|Viridiplantae,3GP1B@35493|Streptophyta	33090|Viridiplantae	G	Belongs to the phosphoglycerate kinase family	-	-	2.7.2.3	ko:K00927	ko00010,ko00710,ko01100,ko01110,ko01120,ko01130,ko01200,ko01230,map00010,map00710,map01100,map01110,map01120,map01130,map01200,map01230	M00001,M00002,M00003,M00165,M00166,M00308,M00552	R01512	RC00002,RC00043	ko00000,ko00001,ko00002,ko01000,ko04147	-	-	-	PGK
gmmutg31706G000010.1	3218.PP1S145_142V6.1	8.2e-53	180	COG0126@1|root,KOG1367@2759|Eukaryota,37SKU@33090|Viridiplantae,3GP1B@35493|Streptophyta	33090|Viridiplantae	G	Belongs to the phosphoglycerate kinase family	-	-	2.7.2.3	ko:K00927	ko00010,ko00710,ko01100,ko01110,ko01120,ko01130,ko01200,ko01230,map00010,map00710,map01100,map01110,map01120,map01130,map01200,map01230	M00001,M00002,M00003,M00165,M00166,M00308,M00552	R01512	RC00002,RC00043	ko00000,ko00001,ko00002,ko01000,ko04147	-	-	-	PGK
gmmutg4897G000030.1	3218.PP1S145_142V6.1	6.65e-50	171	COG0126@1|root,KOG1367@2759|Eukaryota,37SKU@33090|Viridiplantae,3GP1B@35493|Streptophyta	33090|Viridiplantae	G	Belongs to the phosphoglycerate kinase family	-	-	2.7.2.3	ko:K00927	ko00010,ko00710,ko01100,ko01110,ko01120,ko01130,ko01200,ko01230,map00010,map00710,map01100,map01110,map01120,map01130,map01200,map01230	M00001,M00002,M00003,M00165,M00166,M00308,M00552	R01512	RC00002,RC00043	ko00000,ko00001,ko00002,ko01000,ko04147	-	-	-	PGK
gmmutg4935G000010.1	3218.PP1S145_142V6.1	1.25e-215	607	COG0126@1|root,KOG1367@2759|Eukaryota,37SKU@33090|Viridiplantae,3GP1B@35493|Streptophyta	33090|Viridiplantae	G	Belongs to the phosphoglycerate kinase family	-	-	2.7.2.3	ko:K00927	ko00010,ko00710,ko01100,ko01110,ko01120,ko01130,ko01200,ko01230,map00010,map00710,map01100,map01110,map01120,map01130,map01200,map01230	M00001,M00002,M00003,M00165,M00166,M00308,M00552	R01512	RC00002,RC00043	ko00000,ko00001,ko00002,ko01000,ko04147	-	-	-	PGK
gmmutg4969G000090.1	3218.PP1S145_142V6.1	2.92e-53	181	COG0126@1|root,KOG1367@2759|Eukaryota,37SKU@33090|Viridiplantae,3GP1B@35493|Streptophyta	33090|Viridiplantae	G	Belongs to the phosphoglycerate kinase family	-	-	2.7.2.3	ko:K00927	ko00010,ko00710,ko01100,ko01110,ko01120,ko01130,ko01200,ko01230,map00010,map00710,map01100,map01110,map01120,map01130,map01200,map01230	M00001,M00002,M00003,M00165,M00166,M00308,M00552	R01512	RC00002,RC00043	ko00000,ko00001,ko00002,ko01000,ko04147	-	-	-	PGK
gmmutg5299G000020.1	3218.PP1S145_142V6.1	1.01e-254	708	COG0126@1|root,KOG1367@2759|Eukaryota,37SKU@33090|Viridiplantae,3GP1B@35493|Streptophyta	33090|Viridiplantae	G	Belongs to the phosphoglycerate kinase family	-	-	2.7.2.3	ko:K00927	ko00010,ko00710,ko01100,ko01110,ko01120,ko01130,ko01200,ko01230,map00010,map00710,map01100,map01110,map01120,map01130,map01200,map01230	M00001,M00002,M00003,M00165,M00166,M00308,M00552	R01512	RC00002,RC00043	ko00000,ko00001,ko00002,ko01000,ko04147	-	-	-	PGK
gmmutg5299G000050.1	3218.PP1S145_142V6.1	4.32e-256	711	COG0126@1|root,KOG1367@2759|Eukaryota,37SKU@33090|Viridiplantae,3GP1B@35493|Streptophyta	33090|Viridiplantae	G	Belongs to the phosphoglycerate kinase family	-	-	2.7.2.3	ko:K00927	ko00010,ko00710,ko01100,ko01110,ko01120,ko01130,ko01200,ko01230,map00010,map00710,map01100,map01110,map01120,map01130,map01200,map01230	M00001,M00002,M00003,M00165,M00166,M00308,M00552	R01512	RC00002,RC00043	ko00000,ko00001,ko00002,ko01000,ko04147	-	-	-	PGK
gmmutg5524G000050.1	3218.PP1S145_142V6.1	9.07e-58	193	COG0126@1|root,KOG1367@2759|Eukaryota,37SKU@33090|Viridiplantae,3GP1B@35493|Streptophyta	33090|Viridiplantae	G	Belongs to the phosphoglycerate kinase family	-	-	2.7.2.3	ko:K00927	ko00010,ko00710,ko01100,ko01110,ko01120,ko01130,ko01200,ko01230,map00010,map00710,map01100,map01110,map01120,map01130,map01200,map01230	M00001,M00002,M00003,M00165,M00166,M00308,M00552	R01512	RC00002,RC00043	ko00000,ko00001,ko00002,ko01000,ko04147	-	-	-	PGK
gmmutg7329G000010.1	3218.PP1S145_142V6.1	2.63e-50	172	COG0126@1|root,KOG1367@2759|Eukaryota,37SKU@33090|Viridiplantae,3GP1B@35493|Streptophyta	33090|Viridiplantae	G	Belongs to the phosphoglycerate kinase family	-	-	2.7.2.3	ko:K00927	ko00010,ko00710,ko01100,ko01110,ko01120,ko01130,ko01200,ko01230,map00010,map00710,map01100,map01110,map01120,map01130,map01200,map01230	M00001,M00002,M00003,M00165,M00166,M00308,M00552	R01512	RC00002,RC00043	ko00000,ko00001,ko00002,ko01000,ko04147	-	-	-	PGK
gmmutg7758G000030.1	3218.PP1S145_142V6.1	2.5e-55	187	COG0126@1|root,KOG1367@2759|Eukaryota,37SKU@33090|Viridiplantae,3GP1B@35493|Streptophyta	33090|Viridiplantae	G	Belongs to the phosphoglycerate kinase family	-	-	2.7.2.3	ko:K00927	ko00010,ko00710,ko01100,ko01110,ko01120,ko01130,ko01200,ko01230,map00010,map00710,map01100,map01110,map01120,map01130,map01200,map01230	M00001,M00002,M00003,M00165,M00166,M00308,M00552	R01512	RC00002,RC00043	ko00000,ko00001,ko00002,ko01000,ko04147	-	-	-	PGK
gmmutg7758G000040.1	3218.PP1S145_142V6.1	7.36e-51	175	COG0126@1|root,KOG1367@2759|Eukaryota,37SKU@33090|Viridiplantae,3GP1B@35493|Streptophyta	33090|Viridiplantae	G	Belongs to the phosphoglycerate kinase family	-	-	2.7.2.3	ko:K00927	ko00010,ko00710,ko01100,ko01110,ko01120,ko01130,ko01200,ko01230,map00010,map00710,map01100,map01110,map01120,map01130,map01200,map01230	M00001,M00002,M00003,M00165,M00166,M00308,M00552	R01512	RC00002,RC00043	ko00000,ko00001,ko00002,ko01000,ko04147	-	-	-	PGK
STRG.11088.1.p1	3218.PP1S145_142V6.1	2.89e-254	707	COG0126@1|root,KOG1367@2759|Eukaryota,37SKU@33090|Viridiplantae,3GP1B@35493|Streptophyta	33090|Viridiplantae	G	Belongs to the phosphoglycerate kinase family	-	-	2.7.2.3	ko:K00927	ko00010,ko00710,ko01100,ko01110,ko01120,ko01130,ko01200,ko01230,map00010,map00710,map01100,map01110,map01120,map01130,map01200,map01230	M00001,M00002,M00003,M00165,M00166,M00308,M00552	R01512	RC00002,RC00043	ko00000,ko00001,ko00002,ko01000,ko04147	-	-	-	PGK
STRG.11107.1.p1	3218.PP1S145_142V6.1	2.25e-258	717	COG0126@1|root,KOG1367@2759|Eukaryota,37SKU@33090|Viridiplantae,3GP1B@35493|Streptophyta	33090|Viridiplantae	G	Belongs to the phosphoglycerate kinase family	-	-	2.7.2.3	ko:K00927	ko00010,ko00710,ko01100,ko01110,ko01120,ko01130,ko01200,ko01230,map00010,map00710,map01100,map01110,map01120,map01130,map01200,map01230	M00001,M00002,M00003,M00165,M00166,M00308,M00552	R01512	RC00002,RC00043	ko00000,ko00001,ko00002,ko01000,ko04147	-	-	-	PGK
gmmutg192532G000040.1	1549858.MC45_03545	1.76e-156	441	COG0479@1|root,COG0479@2|Bacteria,1MVHS@1224|Proteobacteria,2TQYF@28211|Alphaproteobacteria,2K0CN@204457|Sphingomonadales	204457|Sphingomonadales	C	Belongs to the succinate dehydrogenase fumarate reductase iron-sulfur protein family	sdhB	-	1.3.5.1,1.3.5.4	ko:K00240	ko00020,ko00190,ko00650,ko00720,ko01100,ko01110,ko01120,ko01130,ko01200,map00020,map00190,map00650,map00720,map01100,map01110,map01120,map01130,map01200	M00009,M00011,M00149,M00173,M00374,M00376	R02164	RC00045	ko00000,ko00001,ko00002,ko01000	-	-	-	Fer2_3,Fer4_17
gmmutg166361G000030.1	1470591.BW41_00185	0	998	COG0021@1|root,COG0021@2|Bacteria,1MUEY@1224|Proteobacteria,2TQUX@28211|Alphaproteobacteria,2K0UZ@204457|Sphingomonadales	204457|Sphingomonadales	G	Belongs to the transketolase family	tkt	-	2.2.1.1	ko:K00615	ko00030,ko00710,ko01051,ko01100,ko01110,ko01120,ko01130,ko01200,ko01230,map00030,map00710,map01051,map01100,map01110,map01120,map01130,map01200,map01230	M00004,M00007,M00165,M00167	R01067,R01641,R01830,R06590	RC00032,RC00226,RC00571,RC01560	ko00000,ko00001,ko00002,ko01000	-	-	-	Transket_pyr,Transketolase_C,Transketolase_N
gmmutg320171G000010.1	272630.MexAM1_META1p1861	0	945	COG0021@1|root,COG0021@2|Bacteria,1MUEY@1224|Proteobacteria,2TQUX@28211|Alphaproteobacteria,1JR13@119045|Methylobacteriaceae	28211|Alphaproteobacteria	G	Belongs to the transketolase family	tkt	-	2.2.1.1	ko:K00615	ko00030,ko00710,ko01051,ko01100,ko01110,ko01120,ko01130,ko01200,ko01230,map00030,map00710,map01051,map01100,map01110,map01120,map01130,map01200,map01230	M00004,M00007,M00165,M00167	R01067,R01641,R01830,R06590	RC00032,RC00226,RC00571,RC01560	ko00000,ko00001,ko00002,ko01000	-	-	-	Transket_pyr,Transketolase_C,Transketolase_N
gmmutg1843G000140.1	6334.EFV57279	1.2e-16	82.8	KOG0420@1|root,KOG0420@2759|Eukaryota,38TD7@33154|Opisthokonta,3BD5A@33208|Metazoa,3CVD6@33213|Bilateria,40DK4@6231|Nematoda	33208|Metazoa	O	Belongs to the ubiquitin-conjugating enzyme family	UBE2F	GO:0003674,GO:0003824,GO:0004842,GO:0005488,GO:0005515,GO:0005575,GO:0005622,GO:0005623,GO:0005737,GO:0005829,GO:0006464,GO:0006807,GO:0008150,GO:0008152,GO:0009966,GO:0009968,GO:0009987,GO:0010646,GO:0010648,GO:0016567,GO:0016740,GO:0019538,GO:0019787,GO:0019788,GO:0019899,GO:0023051,GO:0023057,GO:0031625,GO:0032446,GO:0036211,GO:0043170,GO:0043412,GO:0043516,GO:0043518,GO:0043687,GO:0044237,GO:…	2.3.2.23	ko:K10687	ko04120,map04120	-	-	-	ko00000,ko00001,ko01000,ko04121	-	-	-	UQ_con
STRG.32790.1.p1	3218.PP1S460_7V6.1	5.6e-47	185	COG5078@1|root,KOG0895@2759|Eukaryota,37QIF@33090|Viridiplantae,3GPFT@35493|Streptophyta	35493|Streptophyta	O	Belongs to the ubiquitin-conjugating enzyme family	-	-	2.3.2.23	ko:K10586	ko04120,ko04214,ko04215,map04120,map04214,map04215	-	-	-	ko00000,ko00001,ko01000,ko04121	-	-	-	UQ_con
gmmutg1637G000040.1	29760.VIT_05s0049g01790.t01	3.99e-96	280	COG0093@1|root,KOG0901@2759|Eukaryota,37Q2U@33090|Viridiplantae,3G9RU@35493|Streptophyta	35493|Streptophyta	J	Belongs to the universal ribosomal protein uL14 family	-	GO:0003674,GO:0003676,GO:0003723,GO:0003735,GO:0005198,GO:0005488,GO:0005575,GO:0005622,GO:0005623,GO:0005634,GO:0005730,GO:0005737,GO:0005829,GO:0005840,GO:0015934,GO:0019843,GO:0022625,GO:0022626,GO:0031974,GO:0031981,GO:0032991,GO:0043226,GO:0043227,GO:0043228,GO:0043229,GO:0043231,GO:0043232,GO:0043233,GO:0044391,GO:0044422,GO:0044424,GO:0044428,GO:0044444,GO:0044445,GO:0044446,GO:0044464,GO:…	-	ko:K02894	ko03010,map03010	M00177	-	-	br01610,ko00000,ko00001,ko00002,ko03011	-	-	-	Ribosomal_L14
gmmutg19066G000050.1	29760.VIT_05s0049g01790.t01	3.99e-96	280	COG0093@1|root,KOG0901@2759|Eukaryota,37Q2U@33090|Viridiplantae,3G9RU@35493|Streptophyta	35493|Streptophyta	J	Belongs to the universal ribosomal protein uL14 family	-	GO:0003674,GO:0003676,GO:0003723,GO:0003735,GO:0005198,GO:0005488,GO:0005575,GO:0005622,GO:0005623,GO:0005634,GO:0005730,GO:0005737,GO:0005829,GO:0005840,GO:0015934,GO:0019843,GO:0022625,GO:0022626,GO:0031974,GO:0031981,GO:0032991,GO:0043226,GO:0043227,GO:0043228,GO:0043229,GO:0043231,GO:0043232,GO:0043233,GO:0044391,GO:0044422,GO:0044424,GO:0044428,GO:0044444,GO:0044445,GO:0044446,GO:0044464,GO:…	-	ko:K02894	ko03010,map03010	M00177	-	-	br01610,ko00000,ko00001,ko00002,ko03011	-	-	-	Ribosomal_L14
gmmutg16243G000070.1	243090.RB2098	3.52e-48	184	COG1680@1|root,COG3653@1|root,COG1680@2|Bacteria,COG3653@2|Bacteria,2IY88@203682|Planctomycetes	203682|Planctomycetes	V	Beta-lactamase class C	-	-	3.5.1.81	ko:K06015	-	-	R02192	RC00064,RC00328	ko00000,ko01000	-	-	-	Beta-lactamase
gmmutg14203G000010.1	3218.PP1S409_46V6.1	1.87e-57	197	COG1234@1|root,KOG2121@2759|Eukaryota,37V6N@33090|Viridiplantae,3GPFK@35493|Streptophyta	35493|Streptophyta	S	Beta-lactamase superfamily domain	-	-	3.1.26.11	ko:K00784	ko03013,map03013	-	-	-	ko00000,ko00001,ko01000,ko03016	-	-	-	Lactamase_B_2
MSTRG.17278.1.p2	2711.XP_006469245.1	1.43e-07	57	COG5126@1|root,KOG0027@2759|Eukaryota,37U1A@33090|Viridiplantae,3GI6M@35493|Streptophyta	35493|Streptophyta	T	calcium-binding protein	-	GO:0003674,GO:0005488,GO:0005509,GO:0005575,GO:0005622,GO:0005623,GO:0005634,GO:0005737,GO:0006950,GO:0007275,GO:0008150,GO:0009266,GO:0009409,GO:0009628,GO:0009653,GO:0009888,GO:0009987,GO:0010015,GO:0010053,GO:0010054,GO:0016049,GO:0021700,GO:0022622,GO:0030154,GO:0032501,GO:0032502,GO:0040007,GO:0043167,GO:0043169,GO:0043226,GO:0043227,GO:0043229,GO:0043231,GO:0044424,GO:0044464,GO:0046872,GO:…	-	ko:K13448	ko04626,map04626	-	-	-	ko00000,ko00001	-	-	-	EF-hand_1,EF-hand_5,EF-hand_7
gmmutg5273G000040.1	88036.EFJ37140	2.79e-35	137	COG5190@1|root,KOG1605@2759|Eukaryota,37UPY@33090|Viridiplantae,3GG0C@35493|Streptophyta	35493|Streptophyta	K	Carboxy-terminal domain RNA polymerase II polypeptide A small phosphatase	-	GO:0003674,GO:0003824,GO:0004721,GO:0006464,GO:0006470,GO:0006793,GO:0006796,GO:0006807,GO:0008150,GO:0008152,GO:0009987,GO:0016311,GO:0016787,GO:0016788,GO:0016791,GO:0019538,GO:0036211,GO:0042578,GO:0043170,GO:0043412,GO:0044237,GO:0044238,GO:0044260,GO:0044267,GO:0071704,GO:0140096,GO:1901564	3.1.3.16	ko:K15731,ko:K17616	-	-	-	-	ko00000,ko01000,ko01009,ko03021	-	-	-	NIF
gmmutg37551G000030.1	44689.DDB0229894	5.72e-50	172	COG5190@1|root,KOG1605@2759|Eukaryota,3X93Q@554915|Amoebozoa	554915|Amoebozoa	K	catalytic domain of ctd-like phosphatases	-	GO:0003674,GO:0003824,GO:0004721,GO:0006464,GO:0006470,GO:0006793,GO:0006796,GO:0006807,GO:0006950,GO:0006970,GO:0006972,GO:0008150,GO:0008152,GO:0009628,GO:0009987,GO:0016311,GO:0016787,GO:0016788,GO:0016791,GO:0019538,GO:0036211,GO:0042578,GO:0043170,GO:0043412,GO:0044237,GO:0044238,GO:0044260,GO:0044267,GO:0050896,GO:0071704,GO:0140096,GO:1901564	3.1.3.16	ko:K15731	-	-	-	-	ko00000,ko01000,ko01009,ko03021	-	-	-	NIF
gmmutg269184G000010.1	420324.KI911955_gene3742	1.91e-253	709	COG1171@1|root,COG1171@2|Bacteria,1MVWJ@1224|Proteobacteria,2TTE1@28211|Alphaproteobacteria,1JT8D@119045|Methylobacteriaceae	28211|Alphaproteobacteria	E	Catalyzes the anaerobic formation of alpha-ketobutyrate and ammonia from threonine in a two-step reaction. The first step involved a dehydration of threonine and a production of enamine intermediates (aminocrotonate), which tautomerizes to its imine form (iminobutyrate). Both intermediates are unstable and short- lived. The second step is the nonenzymatic hydrolysis of the enamine imine intermedi…	ilvA	GO:0006082,GO:0006520,GO:0006566,GO:0006807,GO:0008150,GO:0008152,GO:0009066,GO:0009987,GO:0019752,GO:0043436,GO:0044237,GO:0044238,GO:0044281,GO:0071704,GO:1901564,GO:1901605	4.3.1.19	ko:K01754	ko00260,ko00290,ko01100,ko01110,ko01130,ko01200,ko01230,map00260,map00290,map01100,map01110,map01130,map01200,map01230	M00570	R00220,R00996	RC00418,RC02600	ko00000,ko00001,ko00002,ko01000	-	-	-	PALP,Thr_dehydrat_C
gmmutg166361G000070.1	1090320.KB900605_gene681	6.53e-288	798	COG0442@1|root,COG0442@2|Bacteria,1MU7E@1224|Proteobacteria,2TQQ4@28211|Alphaproteobacteria,2K1F1@204457|Sphingomonadales	204457|Sphingomonadales	J	Catalyzes the attachment of proline to tRNA(Pro) in a two-step reaction proline is first activated by ATP to form Pro- AMP and then transferred to the acceptor end of tRNA(Pro)	proS	-	6.1.1.15	ko:K01881	ko00970,map00970	M00359,M00360	R03661	RC00055,RC00523	ko00000,ko00001,ko00002,ko01000,ko01007,ko03016	-	-	-	HGTP_anticodon,tRNA-synt_2b
gmmutg177190G000010.1	1198114.AciX9_0164	1.23e-108	324	COG0414@1|root,COG0414@2|Bacteria,3Y40A@57723|Acidobacteria,2JHS1@204432|Acidobacteriia	204432|Acidobacteriia	H	Catalyzes the condensation of pantoate with beta-alanine in an ATP-dependent reaction via a pantoyl-adenylate intermediate	panC	-	6.3.2.1	ko:K01918	ko00410,ko00770,ko01100,ko01110,map00410,map00770,map01100,map01110	M00119	R02473	RC00096,RC00141	ko00000,ko00001,ko00002,ko01000	-	-	-	Pantoate_ligase
gmmutg170498G000060.1	1550073.JROH01000030_gene1102	5.95e-269	740	COG0304@1|root,COG0304@2|Bacteria,1MU1X@1224|Proteobacteria,2TR32@28211|Alphaproteobacteria,2JZXI@204457|Sphingomonadales	204457|Sphingomonadales	I	Catalyzes the condensation reaction of fatty acid synthesis by the addition to an acyl acceptor of two carbons from malonyl-ACP	fabF	-	2.3.1.179	ko:K09458	ko00061,ko00780,ko01100,ko01212,map00061,map00780,map01100,map01212	M00083,M00572	R04355,R04726,R04952,R04957,R04960,R04963,R04968,R07762,R10115,R10119	RC00039,RC02728,RC02729,RC02888	ko00000,ko00001,ko00002,ko01000,ko01004	-	-	-	Ketoacyl-synt_C,ketoacyl-synt
gmmutg163185G000050.1	1081640.AGFU01000016_gene1700	0	1075	COG0365@1|root,COG0365@2|Bacteria,1MUF5@1224|Proteobacteria,2TRKS@28211|Alphaproteobacteria,2K0M5@204457|Sphingomonadales	204457|Sphingomonadales	I	Catalyzes the conversion of acetate into acetyl-CoA (AcCoA), an essential intermediate at the junction of anabolic and catabolic pathways. AcsA undergoes a two-step reaction. In the first half reaction, AcsA combines acetate with ATP to form acetyl-adenylate (AcAMP) intermediate. In the second half reaction, it can then transfer the acetyl group from AcAMP to the sulfhydryl group of CoA, forming …	acsA	-	6.2.1.1	ko:K01895	ko00010,ko00620,ko00640,ko00680,ko00720,ko01100,ko01110,ko01120,ko01130,ko01200,map00010,map00620,map00640,map00680,map00720,map01100,map01110,map01120,map01130,map01200	M00357	R00235,R00236,R00316,R00926,R01354	RC00004,RC00012,RC00043,RC00070,RC02746,RC02816	ko00000,ko00001,ko00002,ko01000,ko01004	-	-	-	ACAS_N,AMP-binding,AMP-binding_C
gmmutg192532G000020.1	1549858.MC45_14175	7.28e-192	538	COG0502@1|root,COG0502@2|Bacteria,1MVFF@1224|Proteobacteria,2TSD6@28211|Alphaproteobacteria,2K19B@204457|Sphingomonadales	204457|Sphingomonadales	H	Catalyzes the conversion of dethiobiotin (DTB) to biotin by the insertion of a sulfur atom into dethiobiotin via a radical- based mechanism	bioB	-	2.8.1.6	ko:K01012	ko00780,ko01100,map00780,map01100	M00123,M00573,M00577	R01078	RC00441	ko00000,ko00001,ko00002,ko01000	-	-	-	BATS,Radical_SAM
gmmutg162639G000020.1	438753.AZC_0054	3.62e-174	492	COG1089@1|root,COG1089@2|Bacteria,1MUX0@1224|Proteobacteria,2TR8G@28211|Alphaproteobacteria,3F0AA@335928|Xanthobacteraceae	28211|Alphaproteobacteria	M	Catalyzes the conversion of GDP-D-mannose to GDP-4- dehydro-6-deoxy-D-mannose	gmd	-	4.2.1.47	ko:K01711	ko00051,ko00520,ko01100,map00051,map00520,map01100	-	R00888	RC00402	ko00000,ko00001,ko01000	-	-	-	GDP_Man_Dehyd
gmmutg170498G000070.1	1090318.ATTI01000001_gene1880	3.43e-290	800	COG0034@1|root,COG0034@2|Bacteria,1MU0V@1224|Proteobacteria,2TR8V@28211|Alphaproteobacteria,2K0C0@204457|Sphingomonadales	204457|Sphingomonadales	F	Catalyzes the formation of phosphoribosylamine from phosphoribosylpyrophosphate (PRPP) and glutamine	purF	-	2.4.2.14	ko:K00764	ko00230,ko00250,ko01100,ko01110,ko01130,map00230,map00250,map01100,map01110,map01130	M00048	R01072	RC00010,RC02724,RC02752	ko00000,ko00001,ko00002,ko01000,ko01002	-	-	-	GATase_7,Pribosyltran
gmmutg169449G000020.1	426355.Mrad2831_2215	0	1248	COG0480@1|root,COG0480@2|Bacteria,1MUCV@1224|Proteobacteria,2TQVI@28211|Alphaproteobacteria,1JQUP@119045|Methylobacteriaceae	28211|Alphaproteobacteria	J	Catalyzes the GTP-dependent ribosomal translocation step during translation elongation. During this step, the ribosome changes from the pre-translocational (PRE) to the post- translocational (POST) state as the newly formed A-site-bound peptidyl-tRNA and P-site-bound deacylated tRNA move to the P and E sites, respectively. Catalyzes the coordinated movement of the two tRNA molecules, the mRNA and…	fusA	-	-	ko:K02355	-	-	-	-	ko00000,ko03012,ko03029	-	-	-	EFG_C,EFG_II,EFG_IV,GTP_EFTU,GTP_EFTU_D2
gmmutg165707G000080.1	629773.AORY01000017_gene2904	0	1453	COG1048@1|root,COG1048@2|Bacteria,1MU9T@1224|Proteobacteria,2TT3T@28211|Alphaproteobacteria,2K0CP@204457|Sphingomonadales	204457|Sphingomonadales	C	Catalyzes the isomerization of citrate to isocitrate via cis-aconitate	acnA	-	4.2.1.3	ko:K01681	ko00020,ko00630,ko00720,ko01100,ko01110,ko01120,ko01130,ko01200,ko01210,ko01230,map00020,map00630,map00720,map01100,map01110,map01120,map01130,map01200,map01210,map01230	M00009,M00010,M00012,M00173,M00740	R01324,R01325,R01900	RC00497,RC00498,RC00618	br01601,ko00000,ko00001,ko00002,ko01000	-	-	-	Aconitase,Aconitase_C
gmmutg179680G000040.1	194867.ALBQ01000020_gene2857	2.65e-173	493	COG0473@1|root,COG0473@2|Bacteria,1MUH4@1224|Proteobacteria,2TQKG@28211|Alphaproteobacteria,2K1FE@204457|Sphingomonadales	204457|Sphingomonadales	CE	Catalyzes the oxidation of 3-carboxy-2-hydroxy-4- methylpentanoate (3-isopropylmalate) to 3-carboxy-4-methyl-2- oxopentanoate. The product decarboxylates to 4-methyl-2 oxopentanoate	leuB	-	1.1.1.85	ko:K00052	ko00290,ko00660,ko01100,ko01110,ko01210,ko01230,map00290,map00660,map01100,map01110,map01210,map01230	M00432,M00535	R00994,R04426,R10052	RC00084,RC00417,RC03036	br01601,ko00000,ko00001,ko00002,ko01000	-	-	-	Iso_dh
gmmutg165707G000040.1	633149.Bresu_2131	6.97e-140	404	COG0190@1|root,COG0190@2|Bacteria,1MWU4@1224|Proteobacteria,2TRZZ@28211|Alphaproteobacteria,2KFUC@204458|Caulobacterales	204458|Caulobacterales	F	Catalyzes the oxidation of 5,10- methylenetetrahydrofolate to 5,10-methenyltetrahydrofolate and then the hydrolysis of 5,10-methenyltetrahydrofolate to 10- formyltetrahydrofolate	folD	-	1.5.1.5,3.5.4.9	ko:K01491	ko00670,ko00720,ko01100,ko01120,ko01200,map00670,map00720,map01100,map01120,map01200	M00140,M00377	R01220,R01655	RC00202,RC00578	ko00000,ko00001,ko00002,ko01000	-	-	-	THF_DHG_CYH,THF_DHG_CYH_C
gmmutg14885G000010.1	661478.OP10G_0834	2.13e-104	324	COG0520@1|root,COG0520@2|Bacteria	2|Bacteria	E	Catalyzes the removal of elemental sulfur and selenium atoms from L-cysteine, L-cystine, L-selenocysteine, and L- selenocystine to produce L-alanine	-	-	-	-	-	-	-	-	-	-	-	-	Aminotran_5
gmmutg14885G000040.1	661478.OP10G_0834	7.13e-98	307	COG0520@1|root,COG0520@2|Bacteria	2|Bacteria	E	Catalyzes the removal of elemental sulfur and selenium atoms from L-cysteine, L-cystine, L-selenocysteine, and L- selenocystine to produce L-alanine	-	-	-	-	-	-	-	-	-	-	-	-	Aminotran_5
gmmutg14885G000050.1	661478.OP10G_0834	7.55e-105	325	COG0520@1|root,COG0520@2|Bacteria	2|Bacteria	E	Catalyzes the removal of elemental sulfur and selenium atoms from L-cysteine, L-cystine, L-selenocysteine, and L- selenocystine to produce L-alanine	-	-	-	-	-	-	-	-	-	-	-	-	Aminotran_5
MSTRG.17589.1.p1	661478.OP10G_0834	1.6e-112	345	COG0520@1|root,COG0520@2|Bacteria	2|Bacteria	E	Catalyzes the removal of elemental sulfur and selenium atoms from L-cysteine, L-cystine, L-selenocysteine, and L- selenocystine to produce L-alanine	-	-	-	-	-	-	-	-	-	-	-	-	Aminotran_5
MSTRG.37614.1.p1	661478.OP10G_0834	1.35e-102	319	COG0520@1|root,COG0520@2|Bacteria	2|Bacteria	E	Catalyzes the removal of elemental sulfur and selenium atoms from L-cysteine, L-cystine, L-selenocysteine, and L- selenocystine to produce L-alanine	-	-	-	-	-	-	-	-	-	-	-	-	Aminotran_5
gmmutg203496G000010.1	395963.Bind_1466	3.28e-238	663	COG0148@1|root,COG0148@2|Bacteria,1MU1N@1224|Proteobacteria,2TR04@28211|Alphaproteobacteria,3N9YR@45404|Beijerinckiaceae	28211|Alphaproteobacteria	F	Catalyzes the reversible conversion of 2- phosphoglycerate into phosphoenolpyruvate. It is essential for the degradation of carbohydrates via glycolysis	eno	-	4.2.1.11	ko:K01689	ko00010,ko00680,ko01100,ko01110,ko01120,ko01130,ko01200,ko01230,ko03018,ko04066,map00010,map00680,map01100,map01110,map01120,map01130,map01200,map01230,map03018,map04066	M00001,M00002,M00003,M00346,M00394	R00658	RC00349	ko00000,ko00001,ko00002,ko01000,ko03019,ko04147	-	-	-	Enolase_C,Enolase_N
gmmutg179680G000050.1	1112214.AHIS01000055_gene2578	2.11e-177	502	COG0418@1|root,COG0418@2|Bacteria,1MUYP@1224|Proteobacteria,2TT2U@28211|Alphaproteobacteria,2K057@204457|Sphingomonadales	204457|Sphingomonadales	F	Catalyzes the reversible cyclization of carbamoyl aspartate to dihydroorotate	pyrC	-	3.5.2.3	ko:K01465	ko00240,ko01100,map00240,map01100	M00051	R01993	RC00632	ko00000,ko00001,ko00002,ko01000	-	-	-	Amidohydro_1
gmmutg192532G000030.1	627192.SLG_24730	2.29e-204	575	COG0183@1|root,COG0183@2|Bacteria,1MU5G@1224|Proteobacteria,2TQQ7@28211|Alphaproteobacteria,2K0FQ@204457|Sphingomonadales	204457|Sphingomonadales	I	Catalyzes the synthesis of acetoacetyl coenzyme A from two molecules of acetyl coenzyme A. It can also act as a thiolase, catalyzing the reverse reaction and generating two-carbon units from the four-carbon product of fatty acid oxidation	-	-	2.3.1.9	ko:K00626	ko00071,ko00072,ko00280,ko00310,ko00362,ko00380,ko00620,ko00630,ko00640,ko00650,ko00720,ko00900,ko01100,ko01110,ko01120,ko01130,ko01200,ko01212,ko02020,map00071,map00072,map00280,map00310,map00362,map00380,map00620,map00630,map00640,map00650,map00720,map00900,map01100,map01110,map01120,map01130,map01200,map01212,map02020	M00088,M00095,M00373,M00374,M00375	R00238,R01177	RC00004,RC00326	ko00000,ko00001,ko00002,ko01000,ko04147	-	-	-	Thiolase_C,Thiolase_N
gmmutg170498G000040.1	1090320.KB900605_gene1994	0	915	COG0519@1|root,COG0519@2|Bacteria,1MU2A@1224|Proteobacteria,2TRN0@28211|Alphaproteobacteria,2JZZK@204457|Sphingomonadales	204457|Sphingomonadales	F	Catalyzes the synthesis of GMP from XMP	guaA	-	6.3.5.2	ko:K01951	ko00230,ko00983,ko01100,map00230,map00983,map01100	M00050	R01230,R01231,R08244	RC00010,RC00204	ko00000,ko00001,ko00002,ko01000,ko01002	-	-	-	GATase,GMP_synt_C,NAD_synthase
gmmutg191926G000010.1	1207063.P24_08936	2.53e-229	648	COG0519@1|root,COG0519@2|Bacteria,1MU2A@1224|Proteobacteria,2TRN0@28211|Alphaproteobacteria,2JPER@204441|Rhodospirillales	204441|Rhodospirillales	F	Catalyzes the synthesis of GMP from XMP	guaA	-	6.3.5.2	ko:K01951	ko00230,ko00983,ko01100,map00230,map00983,map01100	M00050	R01230,R01231,R08244	RC00010,RC00204	ko00000,ko00001,ko00002,ko01000,ko01002	-	-	-	GATase,GMP_synt_C,NAD_synthase
MSTRG.20804.5.p1	13333.ERN05118	2e-58	195	COG5209@1|root,KOG3036@2759|Eukaryota,37T6C@33090|Viridiplantae,3GF28@35493|Streptophyta	35493|Streptophyta	S	Cell differentiation protein	-	-	-	ko:K12606	ko03018,map03018	-	-	-	ko00000,ko00001,ko03019	-	-	-	Rcd1
gmmutg11024G000060.1	3880.AES84212	4.38e-27	108	2E30T@1|root,2SA69@2759|Eukaryota,37XUE@33090|Viridiplantae,3GMF3@35493|Streptophyta,4JVFX@91835|fabids	35493|Streptophyta	S	Cell wall-associated hydrolase	-	-	-	-	-	-	-	-	-	-	-	-	-
gmmutg23681G000080.1	3880.AES84212	4.38e-27	108	2E30T@1|root,2SA69@2759|Eukaryota,37XUE@33090|Viridiplantae,3GMF3@35493|Streptophyta,4JVFX@91835|fabids	35493|Streptophyta	S	Cell wall-associated hydrolase	-	-	-	-	-	-	-	-	-	-	-	-	-
gmmutg26640G000020.1	3880.AES84212	4.38e-27	108	2E30T@1|root,2SA69@2759|Eukaryota,37XUE@33090|Viridiplantae,3GMF3@35493|Streptophyta,4JVFX@91835|fabids	35493|Streptophyta	S	Cell wall-associated hydrolase	-	-	-	-	-	-	-	-	-	-	-	-	-
gmmutg290532G000010.1	3880.AES84212	4.38e-27	108	2E30T@1|root,2SA69@2759|Eukaryota,37XUE@33090|Viridiplantae,3GMF3@35493|Streptophyta,4JVFX@91835|fabids	35493|Streptophyta	S	Cell wall-associated hydrolase	-	-	-	-	-	-	-	-	-	-	-	-	-
gmmutg4969G000330.1	3880.AES84212	4.38e-27	108	2E30T@1|root,2SA69@2759|Eukaryota,37XUE@33090|Viridiplantae,3GMF3@35493|Streptophyta,4JVFX@91835|fabids	35493|Streptophyta	S	Cell wall-associated hydrolase	-	-	-	-	-	-	-	-	-	-	-	-	-
gmmutg5184G000020.1	3880.AES84212	4.38e-27	108	2E30T@1|root,2SA69@2759|Eukaryota,37XUE@33090|Viridiplantae,3GMF3@35493|Streptophyta,4JVFX@91835|fabids	35493|Streptophyta	S	Cell wall-associated hydrolase	-	-	-	-	-	-	-	-	-	-	-	-	-
gmmutg5534G000050.1	3880.AES84212	4.38e-27	108	2E30T@1|root,2SA69@2759|Eukaryota,37XUE@33090|Viridiplantae,3GMF3@35493|Streptophyta,4JVFX@91835|fabids	35493|Streptophyta	S	Cell wall-associated hydrolase	-	-	-	-	-	-	-	-	-	-	-	-	-
gmmutg6616G000020.1	3880.AES84212	4.38e-27	108	2E30T@1|root,2SA69@2759|Eukaryota,37XUE@33090|Viridiplantae,3GMF3@35493|Streptophyta,4JVFX@91835|fabids	35493|Streptophyta	S	Cell wall-associated hydrolase	-	-	-	-	-	-	-	-	-	-	-	-	-
gmmutg4667G000010.1	3983.cassava4.1_025491m	1.99e-18	85.5	COG0484@1|root,KOG0712@2759|Eukaryota,37VM1@33090|Viridiplantae,3GK61@35493|Streptophyta,4JUPA@91835|fabids	35493|Streptophyta	O	Chaperone protein dnaJ 11	-	GO:0005575,GO:0005622,GO:0005623,GO:0005634,GO:0005737,GO:0009507,GO:0009536,GO:0043226,GO:0043227,GO:0043229,GO:0043231,GO:0044424,GO:0044444,GO:0044464	-	-	-	-	-	-	-	-	-	-	DnaJ
gmmutg1990G000040.1	3218.PP1S91_206V6.1	6.72e-16	79.7	COG0484@1|root,KOG0712@2759|Eukaryota,37UJP@33090|Viridiplantae,3GI0D@35493|Streptophyta	35493|Streptophyta	O	Chaperone protein dnaJ 20	-	-	-	-	-	-	-	-	-	-	-	-	DnaJ
gmmutg13859G000010.1	3218.PP1S355_53V6.1	3.94e-168	509	COG0642@1|root,KOG0519@2759|Eukaryota,37VEE@33090|Viridiplantae,3GJAY@35493|Streptophyta	35493|Streptophyta	T	cheY-homologous receiver domain	-	-	-	-	-	-	-	-	-	-	-	-	HATPase_c,Response_reg
gmmutg23354G000010.1	88036.EFJ16975	1.59e-189	555	COG0642@1|root,KOG0519@2759|Eukaryota,37VEE@33090|Viridiplantae,3GJAY@35493|Streptophyta	35493|Streptophyta	T	cheY-homologous receiver domain	-	-	-	-	-	-	-	-	-	-	-	-	HATPase_c,HisKA,Response_reg
gmmutg285739G000010.1	3218.PP1S355_66V6.1	3.09e-57	206	COG0642@1|root,KOG0519@2759|Eukaryota,37VEE@33090|Viridiplantae,3GJAY@35493|Streptophyta	35493|Streptophyta	T	cheY-homologous receiver domain	-	-	-	-	-	-	-	-	-	-	-	-	HATPase_c,Response_reg
STRG.13179.1.p1	88036.EFJ16975	1.77e-168	503	COG0642@1|root,KOG0519@2759|Eukaryota,37VEE@33090|Viridiplantae,3GJAY@35493|Streptophyta	35493|Streptophyta	T	cheY-homologous receiver domain	-	-	-	-	-	-	-	-	-	-	-	-	HATPase_c,HisKA,Response_reg
gmmutg42079G000010.1	3218.PP1S266_52V6.1	6.41999999884915e-315	878	COG0480@1|root,KOG0465@2759|Eukaryota,37TGD@33090|Viridiplantae,3GID1@35493|Streptophyta	35493|Streptophyta	J	Class II release factor RF3, C-terminal domain	-	-	-	-	-	-	-	-	-	-	-	-	GTP_EFTU,GTP_EFTU_D2,RF3_C
gmmutg164325G000010.1	395965.Msil_0124	1.58e-263	729	COG3200@1|root,COG3200@2|Bacteria,1MUWF@1224|Proteobacteria,2TR0E@28211|Alphaproteobacteria,3NAGM@45404|Beijerinckiaceae	28211|Alphaproteobacteria	E	Class-II DAHP synthetase family	aroF	GO:0003674,GO:0003824,GO:0003849,GO:0005575,GO:0005622,GO:0005623,GO:0005737,GO:0005739,GO:0006082,GO:0006520,GO:0006725,GO:0006807,GO:0006950,GO:0008150,GO:0008152,GO:0008652,GO:0009058,GO:0009072,GO:0009073,GO:0009423,GO:0009507,GO:0009536,GO:0009611,GO:0009987,GO:0016053,GO:0016740,GO:0016765,GO:0019438,GO:0019752,GO:0043226,GO:0043227,GO:0043229,GO:0043231,GO:0043436,GO:0043648,GO:0043650,GO:…	2.5.1.54	ko:K01626	ko00400,ko01100,ko01110,ko01130,ko01230,ko02024,map00400,map01100,map01110,map01130,map01230,map02024	M00022	R01826	RC00435	ko00000,ko00001,ko00002,ko01000	-	-	-	DAHP_synth_2
gmmutg170498G000010.1	1007104.SUS17_1906	0	984	COG0028@1|root,COG0028@2|Bacteria,1MU6U@1224|Proteobacteria,2TR1I@28211|Alphaproteobacteria,2K0GG@204457|Sphingomonadales	204457|Sphingomonadales	EH	COG0028 Thiamine pyrophosphate-requiring enzymes acetolactate synthase, pyruvate dehydrogenase (cytochrome), glyoxylate carboligase, phosphonopyruvate decarboxylase	ilvB	-	2.2.1.6	ko:K01652	ko00290,ko00650,ko00660,ko00770,ko01100,ko01110,ko01130,ko01210,ko01230,map00290,map00650,map00660,map00770,map01100,map01110,map01130,map01210,map01230	M00019,M00570	R00006,R00014,R00226,R03050,R04672,R04673,R08648	RC00027,RC00106,RC01192,RC02744,RC02893	ko00000,ko00001,ko00002,ko01000	-	-	-	TPP_enzyme_C,TPP_enzyme_M,TPP_enzyme_N
gmmutg2689G000180.1	406552.NJ7G_1066	6.34e-05	49.7	COG0328@1|root,arCOG02942@2157|Archaea,2XT22@28890|Euryarchaeota,23SG6@183963|Halobacteria	183963|Halobacteria	L	COG0328 Ribonuclease HI	rnhA2	-	3.1.26.4	ko:K03469	ko03030,map03030	-	-	-	ko00000,ko00001,ko01000,ko03032	-	-	-	RVT_3
gmmutg162516G000010.2	1379701.JPJC01000048_gene2258	8.65e-269	743	COG1249@1|root,COG1249@2|Bacteria,1MU2U@1224|Proteobacteria,2TRN7@28211|Alphaproteobacteria,2K1EA@204457|Sphingomonadales	204457|Sphingomonadales	C	COG1249 Pyruvate 2-oxoglutarate dehydrogenase complex, dihydrolipoamide dehydrogenase (E3) component, and related enzymes	-	-	-	-	-	-	-	-	-	-	-	-	Pyr_redox_2,Pyr_redox_dim
gmmutg5068G000090.1	3218.PP1S67_129V6.1	7.87e-132	402	KOG2701@1|root,KOG2701@2759|Eukaryota,37TFM@33090|Viridiplantae,3GDYU@35493|Streptophyta	35493|Streptophyta	S	Coiled-coil domain-containing protein	-	-	-	-	-	-	-	-	-	-	-	-	KOG2701
MSTRG.36904.1.p1	3218.PP1S67_129V6.1	4.11e-136	412	KOG2701@1|root,KOG2701@2759|Eukaryota,37TFM@33090|Viridiplantae,3GDYU@35493|Streptophyta	35493|Streptophyta	S	Coiled-coil domain-containing protein	-	-	-	-	-	-	-	-	-	-	-	-	KOG2701
gmmutg1879G000070.1	13333.ERM94073	1.27e-47	163	2CRMU@1|root,2R8GN@2759|Eukaryota,38101@33090|Viridiplantae,3GQR7@35493|Streptophyta	35493|Streptophyta	S	COMM domain	-	-	-	-	-	-	-	-	-	-	-	-	COMM_domain
gmmutg170188G000030.1	395963.Bind_0155	3.77e-248	687	COG1290@1|root,COG1290@2|Bacteria,1MV97@1224|Proteobacteria,2TSZ3@28211|Alphaproteobacteria,3NAIQ@45404|Beijerinckiaceae	28211|Alphaproteobacteria	C	Component of the ubiquinol-cytochrome c reductase complex (complex III or cytochrome b-c1 complex), which is a respiratory chain that generates an electrochemical potential coupled to ATP synthesis	petB	-	-	ko:K00410,ko:K00412	ko00190,ko01100,ko02020,ko04260,ko04714,ko04932,ko05010,ko05012,ko05016,map00190,map01100,map02020,map04260,map04714,map04932,map05010,map05012,map05016	M00151,M00152	-	-	ko00000,ko00001,ko00002,ko03029	-	-	-	Cytochrom_B_C,Cytochrom_C1,Cytochrome_B
gmmutg179680G000020.1	1007104.SUS17_3976	5.87e-250	692	COG1290@1|root,COG1290@2|Bacteria,1MV97@1224|Proteobacteria,2TSZ3@28211|Alphaproteobacteria,2K0CE@204457|Sphingomonadales	204457|Sphingomonadales	C	Component of the ubiquinol-cytochrome c reductase complex (complex III or cytochrome b-c1 complex), which is a respiratory chain that generates an electrochemical potential coupled to ATP synthesis	-	-	-	ko:K00412	ko00190,ko01100,ko02020,ko04260,ko04714,ko04932,ko05010,ko05012,ko05016,map00190,map01100,map02020,map04260,map04714,map04932,map05010,map05012,map05016	M00151,M00152	-	-	ko00000,ko00001,ko00002,ko03029	-	-	-	Cytochrom_B_C,Cytochrome_B
gmmutg162516G000030.1	1112212.JH584235_gene503	4e-192	542	COG2017@1|root,COG2017@2|Bacteria,1MVMN@1224|Proteobacteria,2TTJ7@28211|Alphaproteobacteria,2K0YY@204457|Sphingomonadales	204457|Sphingomonadales	G	Converts alpha-aldose to the beta-anomer	galM	-	5.1.3.3	ko:K01785	ko00010,ko00052,ko01100,ko01110,ko01120,ko01130,map00010,map00052,map01100,map01110,map01120,map01130	M00632	R01602,R10619	RC00563	ko00000,ko00001,ko00002,ko01000	-	-	-	Aldose_epim
gmmutg162639G000010.1	441620.Mpop_2993	2.47e-110	332	COG2017@1|root,COG2017@2|Bacteria,1MVMN@1224|Proteobacteria,2TTJ7@28211|Alphaproteobacteria,1JRYP@119045|Methylobacteriaceae	28211|Alphaproteobacteria	G	Converts alpha-aldose to the beta-anomer	galM	-	5.1.3.3	ko:K01785	ko00010,ko00052,ko01100,ko01110,ko01120,ko01130,map00010,map00052,map01100,map01110,map01120,map01130	M00632	R01602,R10619	RC00563	ko00000,ko00001,ko00002,ko01000	-	-	-	Aldose_epim
gmmutg2339G000060.1	3218.PP1S83_72V6.1	2.56e-146	427	COG0408@1|root,KOG1518@2759|Eukaryota,37NFJ@33090|Viridiplantae,3GETE@35493|Streptophyta	35493|Streptophyta	H	coproporphyrinogen-III oxidase	-	-	1.3.3.3	ko:K00228	ko00860,ko01100,ko01110,map00860,map01100,map01110	M00121	R03220	RC00884	ko00000,ko00001,ko00002,ko01000	-	-	-	Coprogen_oxidas
MSTRG.51057.1.p1	1174528.JH992893_gene5992	5.76e-28	109	COG0662@1|root,COG0662@2|Bacteria,1G9ZS@1117|Cyanobacteria,1JIZ7@1189|Stigonemataceae	1117|Cyanobacteria	G	Cupin	-	-	-	-	-	-	-	-	-	-	-	-	Cupin_2
gmmutg2060G000030.1	88036.EFJ08678	2.23e-113	343	COG0626@1|root,KOG0053@2759|Eukaryota,37K09@33090|Viridiplantae,3G79I@35493|Streptophyta	35493|Streptophyta	E	Cystathionine gamma-synthase	-	-	-	-	-	-	-	-	-	-	-	-	Cys_Met_Meta_PP
gmmutg162516G000050.1	1090318.ATTI01000001_gene3338	0	1025	COG0843@1|root,COG0843@2|Bacteria,1MU7S@1224|Proteobacteria,2TQP1@28211|Alphaproteobacteria,2K034@204457|Sphingomonadales	204457|Sphingomonadales	C	Cytochrome c oxidase is the component of the respiratory chain that catalyzes the reduction of oxygen to water. Subunits 1- 3 form the functional core of the enzyme complex. CO I is the catalytic subunit of the enzyme. Electrons originating in cytochrome c are transferred via the copper A center of subunit 2 and heme A of subunit 1 to the bimetallic center formed by heme A3 and copper B	ctaD	-	1.9.3.1	ko:K02274	ko00190,ko01100,map00190,map01100	M00155	R00081	RC00016	ko00000,ko00001,ko00002,ko01000	3.D.4.2,3.D.4.3,3.D.4.4,3.D.4.6	-	-	COX1
gmmutg18271G000010.1	400682.PAC_15715526	3.42e-62	231	2CXPE@1|root,2RYUX@2759|Eukaryota,39MS3@33154|Opisthokonta,3CPBT@33208|Metazoa	33208|Metazoa	S	DDE superfamily endonuclease	-	-	-	-	-	-	-	-	-	-	-	-	DDE_1,HTH_Tnp_Tc5,HTH_psq
gmmutg20921G000090.1	7029.ACYPI086608-PA	5.76e-26	119	KOG3105@1|root,KOG3105@2759|Eukaryota,38DQS@33154|Opisthokonta,3BK20@33208|Metazoa,3CYN0@33213|Bilateria,4228W@6656|Arthropoda,3SQE1@50557|Insecta	33208|Metazoa	S	DDE superfamily endonuclease	-	-	-	-	-	-	-	-	-	-	-	-	DDE_1,HTH_Tnp_Tc5
gmmutg22792G000060.1	7029.ACYPI061635-PA	7.46e-29	125	KOG3105@1|root,KOG3105@2759|Eukaryota,38DQS@33154|Opisthokonta,3BK20@33208|Metazoa,3CYN0@33213|Bilateria,41Z9I@6656|Arthropoda,3SIKF@50557|Insecta,3ECBR@33342|Paraneoptera	33208|Metazoa	S	DDE superfamily endonuclease	-	-	-	-	-	-	-	-	-	-	-	-	DDE_1,HTH_Tnp_Tc5,HTH_psq
gmmutg2834G000090.1	400682.PAC_15715526	5.59e-61	217	2CXPE@1|root,2RYUX@2759|Eukaryota,39MS3@33154|Opisthokonta,3CPBT@33208|Metazoa	33208|Metazoa	S	DDE superfamily endonuclease	-	-	-	-	-	-	-	-	-	-	-	-	DDE_1,HTH_Tnp_Tc5,HTH_psq
gmmutg4632G000090.1	400682.PAC_15715526	2.5e-62	232	2CXPE@1|root,2RYUX@2759|Eukaryota,39MS3@33154|Opisthokonta,3CPBT@33208|Metazoa	33208|Metazoa	S	DDE superfamily endonuclease	-	-	-	-	-	-	-	-	-	-	-	-	DDE_1,HTH_Tnp_Tc5,HTH_psq
STRG.27209.1.p1	400682.PAC_15715526	1.29e-63	231	2CXPE@1|root,2RYUX@2759|Eukaryota,39MS3@33154|Opisthokonta,3CPBT@33208|Metazoa	33208|Metazoa	S	DDE superfamily endonuclease	-	-	-	-	-	-	-	-	-	-	-	-	DDE_1,HTH_Tnp_Tc5,HTH_psq
gmmutg192532G000010.1	1090320.KB900605_gene1163	1.7e-168	475	COG1250@1|root,COG1250@2|Bacteria,1MU9P@1224|Proteobacteria,2TR8E@28211|Alphaproteobacteria,2K0X2@204457|Sphingomonadales	204457|Sphingomonadales	I	Dehydrogenase	paaH	-	1.1.1.157	ko:K00074	ko00360,ko00362,ko00650,ko01100,ko01120,map00360,map00362,map00650,map01100,map01120	-	R01976,R05576,R06941	RC00029,RC00117	ko00000,ko00001,ko01000	-	-	-	3HCDH,3HCDH_N
gmmutg170188G000020.1	876269.ARWA01000001_gene2173	0	1040	COG0129@1|root,COG0129@2|Bacteria,1MUTQ@1224|Proteobacteria,2TRTQ@28211|Alphaproteobacteria,3N9Y2@45404|Beijerinckiaceae	28211|Alphaproteobacteria	E	dihydroxy-acid dehydratase activity	ilvD	GO:0003674,GO:0003824,GO:0004160,GO:0016829,GO:0016835,GO:0016836	4.2.1.9	ko:K01687	ko00290,ko00770,ko01100,ko01110,ko01130,ko01210,ko01230,map00290,map00770,map01100,map01110,map01130,map01210,map01230	M00019,M00570	R01209,R04441,R05070	RC00468,RC01714	ko00000,ko00001,ko00002,ko01000	-	-	-	ILVD_EDD
gmmutg165707G000130.2	1090319.KE386571_gene272	1.56e-146	422	COG1052@1|root,COG1052@2|Bacteria,1MU2D@1224|Proteobacteria,2TTJV@28211|Alphaproteobacteria,2K0IQ@204457|Sphingomonadales	204457|Sphingomonadales	CH	D-isomer specific 2-hydroxyacid dehydrogenase	-	-	-	-	-	-	-	-	-	-	-	-	2-Hacid_dh,2-Hacid_dh_C
gmmutg3036G000100.1	3218.PP1S52_118V6.1	3.88e-169	504	COG0270@1|root,2RRG5@2759|Eukaryota,3814K@33090|Viridiplantae,3GQMV@35493|Streptophyta	35493|Streptophyta	L	DNA (cytosine-5-)-methyltransferase activity	-	-	2.1.1.37	ko:K17398	ko00270,ko01100,ko05206,map00270,map01100,map05206	M00035	R04858	RC00003,RC00332	ko00000,ko00001,ko00002,ko01000,ko03032,ko03036	-	-	-	DNA_methylase
STRG.21821.1.p1	3218.PP1S83_218V6.1	3.11e-54	171	COG1594@1|root,KOG2906@2759|Eukaryota,37VR7@33090|Viridiplantae,3GJGM@35493|Streptophyta	35493|Streptophyta	K	DNA-dependent RNA polymerase catalyzes the transcription of DNA into RNA using the four ribonucleoside triphosphates as substrates	-	-	-	ko:K03019	ko00230,ko00240,ko01100,ko03020,ko04623,ko05169,map00230,map00240,map01100,map03020,map04623,map05169	M00181	R00435,R00441,R00442,R00443	RC02795	br01611,ko00000,ko00001,ko00002,ko03021	-	-	-	Nudix_N_2,RNA_POL_M_15KD,TFIIS_C
gmmutg4667G000020.1	296587.XP_002506146.1	7.13e-14	77.4	COG0484@1|root,KOG0550@2759|Eukaryota,37HFU@33090|Viridiplantae	33090|Viridiplantae	O	DnaJ homolog, subfamily C, member	-	-	-	ko:K09527	-	-	-	-	ko00000,ko03110	-	-	-	DnaJ
gmmutg41873G000010.1	3218.PP1S51_189V6.2	6.2e-60	210	COG0463@1|root,KOG2977@2759|Eukaryota	2759|Eukaryota	M	dolichyl-phosphate beta-glucosyltransferase activity	-	-	-	-	-	-	-	-	-	-	-	-	Glycos_transf_2
gmmutg45514G000010.1	3218.PP1S51_189V6.2	1.18e-54	194	COG0463@1|root,KOG2977@2759|Eukaryota	2759|Eukaryota	M	dolichyl-phosphate beta-glucosyltransferase activity	-	-	-	-	-	-	-	-	-	-	-	-	Glycos_transf_2
gmmutg66233G000010.1	3218.PP1S51_189V6.2	8.24e-90	286	COG0463@1|root,KOG2977@2759|Eukaryota	2759|Eukaryota	M	dolichyl-phosphate beta-glucosyltransferase activity	-	-	-	-	-	-	-	-	-	-	-	-	Glycos_transf_2
gmmutg7559G000100.1	3218.PP1S51_189V6.2	4.66e-59	204	COG0463@1|root,KOG2977@2759|Eukaryota	2759|Eukaryota	M	dolichyl-phosphate beta-glucosyltransferase activity	-	-	-	-	-	-	-	-	-	-	-	-	Glycos_transf_2
gmmutg9656G000010.1	3218.PP1S51_189V6.2	1.19e-91	290	COG0463@1|root,KOG2977@2759|Eukaryota	2759|Eukaryota	M	dolichyl-phosphate beta-glucosyltransferase activity	-	-	-	-	-	-	-	-	-	-	-	-	Glycos_transf_2
gmmutg11316G000010.1	88036.EFJ08655	9.57e-140	421	COG5021@1|root,KOG0941@2759|Eukaryota,37QZU@33090|Viridiplantae,3GX5V@35493|Streptophyta	33090|Viridiplantae	O	Domain Homologous to E6-AP Carboxyl Terminus with	-	-	2.3.2.26	ko:K10587	ko04120,ko05165,ko05203,map04120,map05165,map05203	-	-	-	ko00000,ko00001,ko01000,ko04121	-	-	-	HECT
gmmutg1149G000020.1	88036.EFJ08655	1.21e-164	489	COG5021@1|root,KOG0941@2759|Eukaryota,37QZU@33090|Viridiplantae,3GX5V@35493|Streptophyta	33090|Viridiplantae	O	Domain Homologous to E6-AP Carboxyl Terminus with	-	-	2.3.2.26	ko:K10587	ko04120,ko05165,ko05203,map04120,map05165,map05203	-	-	-	ko00000,ko00001,ko01000,ko04121	-	-	-	HECT
gmmutg17799G000010.1	88036.EFJ08655	1.23e-194	571	COG5021@1|root,KOG0941@2759|Eukaryota,37QZU@33090|Viridiplantae,3GX5V@35493|Streptophyta	33090|Viridiplantae	O	Domain Homologous to E6-AP Carboxyl Terminus with	-	-	2.3.2.26	ko:K10587	ko04120,ko05165,ko05203,map04120,map05165,map05203	-	-	-	ko00000,ko00001,ko01000,ko04121	-	-	-	HECT
gmmutg180068G000010.1	88036.EFJ08655	1.27e-94	301	COG5021@1|root,KOG0941@2759|Eukaryota,37QZU@33090|Viridiplantae,3GX5V@35493|Streptophyta	33090|Viridiplantae	O	Domain Homologous to E6-AP Carboxyl Terminus with	-	-	2.3.2.26	ko:K10587	ko04120,ko05165,ko05203,map04120,map05165,map05203	-	-	-	ko00000,ko00001,ko01000,ko04121	-	-	-	HECT
gmmutg180068G000020.1	88036.EFJ08655	4.61e-96	306	COG5021@1|root,KOG0941@2759|Eukaryota,37QZU@33090|Viridiplantae,3GX5V@35493|Streptophyta	33090|Viridiplantae	O	Domain Homologous to E6-AP Carboxyl Terminus with	-	-	2.3.2.26	ko:K10587	ko04120,ko05165,ko05203,map04120,map05165,map05203	-	-	-	ko00000,ko00001,ko01000,ko04121	-	-	-	HECT
gmmutg3931G000030.1	88036.EFJ08655	2.73e-162	479	COG5021@1|root,KOG0941@2759|Eukaryota,37QZU@33090|Viridiplantae,3GX5V@35493|Streptophyta	33090|Viridiplantae	O	Domain Homologous to E6-AP Carboxyl Terminus with	-	-	2.3.2.26	ko:K10587	ko04120,ko05165,ko05203,map04120,map05165,map05203	-	-	-	ko00000,ko00001,ko01000,ko04121	-	-	-	HECT
gmmutg46976G000010.1	88036.EFJ08655	4.03e-162	484	COG5021@1|root,KOG0941@2759|Eukaryota,37QZU@33090|Viridiplantae,3GX5V@35493|Streptophyta	33090|Viridiplantae	O	Domain Homologous to E6-AP Carboxyl Terminus with	-	-	2.3.2.26	ko:K10587	ko04120,ko05165,ko05203,map04120,map05165,map05203	-	-	-	ko00000,ko00001,ko01000,ko04121	-	-	-	HECT
gmmutg51712G000010.1	88036.EFJ08655	2.98e-196	576	COG5021@1|root,KOG0941@2759|Eukaryota,37QZU@33090|Viridiplantae,3GX5V@35493|Streptophyta	33090|Viridiplantae	O	Domain Homologous to E6-AP Carboxyl Terminus with	-	-	2.3.2.26	ko:K10587	ko04120,ko05165,ko05203,map04120,map05165,map05203	-	-	-	ko00000,ko00001,ko01000,ko04121	-	-	-	HECT
gmmutg5264G000010.1	88036.EFJ08655	1.45e-193	568	COG5021@1|root,KOG0941@2759|Eukaryota,37QZU@33090|Viridiplantae,3GX5V@35493|Streptophyta	33090|Viridiplantae	O	Domain Homologous to E6-AP Carboxyl Terminus with	-	-	2.3.2.26	ko:K10587	ko04120,ko05165,ko05203,map04120,map05165,map05203	-	-	-	ko00000,ko00001,ko01000,ko04121	-	-	-	HECT
gmmutg58000G000010.1	88036.EFJ08655	7.29e-159	471	COG5021@1|root,KOG0941@2759|Eukaryota,37QZU@33090|Viridiplantae,3GX5V@35493|Streptophyta	33090|Viridiplantae	O	Domain Homologous to E6-AP Carboxyl Terminus with	-	-	2.3.2.26	ko:K10587	ko04120,ko05165,ko05203,map04120,map05165,map05203	-	-	-	ko00000,ko00001,ko01000,ko04121	-	-	-	HECT
gmmutg58000G000020.1	88036.EFJ08655	1.85e-160	475	COG5021@1|root,KOG0941@2759|Eukaryota,37QZU@33090|Viridiplantae,3GX5V@35493|Streptophyta	33090|Viridiplantae	O	Domain Homologous to E6-AP Carboxyl Terminus with	-	-	2.3.2.26	ko:K10587	ko04120,ko05165,ko05203,map04120,map05165,map05203	-	-	-	ko00000,ko00001,ko01000,ko04121	-	-	-	HECT
gmmutg923G000060.1	88036.EFJ08655	2.59e-152	452	COG5021@1|root,KOG0941@2759|Eukaryota,37QZU@33090|Viridiplantae,3GX5V@35493|Streptophyta	33090|Viridiplantae	O	Domain Homologous to E6-AP Carboxyl Terminus with	-	-	2.3.2.26	ko:K10587	ko04120,ko05165,ko05203,map04120,map05165,map05203	-	-	-	ko00000,ko00001,ko01000,ko04121	-	-	-	HECT
gmmutg14311G000070.1	106582.XP_004550035.1	4.72e-48	154	KOG3430@1|root,KOG3430@2759|Eukaryota,3A3DU@33154|Opisthokonta,3BRE5@33208|Metazoa,3D83W@33213|Bilateria,48F6U@7711|Chordata,49C5D@7742|Vertebrata,4A44S@7898|Actinopterygii	33208|Metazoa	Z	Dynein, light chain	DYNLL2	GO:0002376,GO:0002478,GO:0002495,GO:0002504,GO:0003674,GO:0005488,GO:0005515,GO:0005575,GO:0005622,GO:0005623,GO:0005737,GO:0005813,GO:0005815,GO:0005829,GO:0005856,GO:0005868,GO:0005875,GO:0005886,GO:0005929,GO:0006810,GO:0006888,GO:0006914,GO:0006928,GO:0006996,GO:0007017,GO:0007018,GO:0008092,GO:0008150,GO:0008152,GO:0009056,GO:0009987,GO:0010970,GO:0015629,GO:0015630,GO:0016020,GO:0016043,GO:…	-	ko:K10418	ko04962,map04962	-	-	-	ko00000,ko00001,ko04812	-	-	-	Dynein_light
gmmutg165163G000020.1	652103.Rpdx1_4927	4.83e-104	307	COG2086@1|root,COG2086@2|Bacteria,1MVH6@1224|Proteobacteria,2TR4J@28211|Alphaproteobacteria,3JS7W@41294|Bradyrhizobiaceae	28211|Alphaproteobacteria	C	Electron transfer flavoprotein	etfB	GO:0003674,GO:0003824,GO:0005575,GO:0005622,GO:0005623,GO:0005737,GO:0005829,GO:0006091,GO:0008150,GO:0008152,GO:0009055,GO:0009987,GO:0016491,GO:0022900,GO:0044237,GO:0044424,GO:0044444,GO:0044464,GO:0055114	-	ko:K03521	-	-	-	-	ko00000	-	-	-	ETF
gmmutg168327G000020.1	358220.C380_14435	1.58e-160	451	COG2086@1|root,COG2086@2|Bacteria,1MVH6@1224|Proteobacteria,2VHXJ@28216|Betaproteobacteria,4ABCD@80864|Comamonadaceae	28216|Betaproteobacteria	C	Electron transfer flavoprotein	etfB	-	-	ko:K03521	-	-	-	-	ko00000	-	-	-	ETF
gmmutg179680G000060.1	1123269.NX02_21735	2.28e-137	393	COG2086@1|root,COG2086@2|Bacteria,1MVH6@1224|Proteobacteria,2TR4J@28211|Alphaproteobacteria,2K0GH@204457|Sphingomonadales	204457|Sphingomonadales	C	Electron transfer flavoprotein	-	-	-	ko:K03521	-	-	-	-	ko00000	-	-	-	ETF
gmmutg183291G000020.2	1122929.KB908218_gene1611	1.64e-105	311	COG2086@1|root,COG2086@2|Bacteria,1MVH6@1224|Proteobacteria,2TR4J@28211|Alphaproteobacteria	28211|Alphaproteobacteria	C	Electron transfer flavoprotein	etfB	GO:0003674,GO:0003824,GO:0005575,GO:0005622,GO:0005623,GO:0005737,GO:0005829,GO:0006091,GO:0008150,GO:0008152,GO:0009055,GO:0009987,GO:0016491,GO:0022900,GO:0044237,GO:0044424,GO:0044444,GO:0044464,GO:0055114	-	ko:K03521	-	-	-	-	ko00000	-	-	-	ETF
gmmutg168327G000010.1	358220.C380_14430	6.66e-46	157	COG2025@1|root,COG2025@2|Bacteria,1MUFI@1224|Proteobacteria,2VI6W@28216|Betaproteobacteria,4AA2Q@80864|Comamonadaceae	28216|Betaproteobacteria	C	electron transfer flavoprotein, alpha subunit	etfA	-	-	ko:K03522	-	-	-	-	ko00000,ko04147	-	-	-	ETF,ETF_alpha
gmmutg184826G000030.1	398578.Daci_4310	0	1116	COG0644@1|root,COG2440@1|root,COG0644@2|Bacteria,COG2440@2|Bacteria,1MVU6@1224|Proteobacteria,2VH37@28216|Betaproteobacteria,4AA63@80864|Comamonadaceae	28216|Betaproteobacteria	C	Electron transfer flavoprotein-ubiquinone oxidoreductase	etf	-	1.5.5.1	ko:K00311	-	-	-	-	ko00000,ko01000	-	-	-	DAO,ETF_QO,FAD_binding_2,NAD_binding_8
gmmutg201816G000030.1	1090319.KE386571_gene304	0	908	COG0644@1|root,COG2440@1|root,COG0644@2|Bacteria,COG2440@2|Bacteria,1MVU6@1224|Proteobacteria,2TS0R@28211|Alphaproteobacteria,2K0PG@204457|Sphingomonadales	204457|Sphingomonadales	C	Electron transfer flavoprotein-ubiquinone oxidoreductase	-	-	1.5.5.1	ko:K00311	-	-	-	-	ko00000,ko01000	-	-	-	ETF_QO,FAD_binding_2,NAD_binding_8
gmmutg1864G000030.1	28532.XP_010520311.1	2.33e-19	100	KOG1075@1|root,KOG1075@2759|Eukaryota,37W4F@33090|Viridiplantae,3GJIM@35493|Streptophyta,3I0F8@3699|Brassicales	35493|Streptophyta	S	Encoded by	-	-	-	-	-	-	-	-	-	-	-	-	DUF4283,zf-CCHC_4
gmmutg168926G000010.1	3218.PP1S174_20V6.2	4.35e-26	108	COG0766@1|root,2QV7D@2759|Eukaryota,37NIZ@33090|Viridiplantae,3GGB0@35493|Streptophyta	35493|Streptophyta	M	EPSP synthase (3-phosphoshikimate 1-carboxyvinyltransferase)	-	-	-	-	-	-	-	-	-	-	-	-	EPSP_synthase
gmmutg2514G000150.1	88036.EFJ24839	5.24e-58	192	COG0766@1|root,2QV7D@2759|Eukaryota,37NIZ@33090|Viridiplantae,3GGB0@35493|Streptophyta	35493|Streptophyta	M	EPSP synthase (3-phosphoshikimate 1-carboxyvinyltransferase)	-	-	-	-	-	-	-	-	-	-	-	-	EPSP_synthase
gmmutg9127G000050.1	88036.EFJ24839	3.12e-143	420	COG0766@1|root,2QV7D@2759|Eukaryota,37NIZ@33090|Viridiplantae,3GGB0@35493|Streptophyta	35493|Streptophyta	M	EPSP synthase (3-phosphoshikimate 1-carboxyvinyltransferase)	-	-	-	-	-	-	-	-	-	-	-	-	EPSP_synthase
STRG.15760.1.p1	88036.EFJ24839	7.02e-204	580	COG0766@1|root,2QV7D@2759|Eukaryota,37NIZ@33090|Viridiplantae,3GGB0@35493|Streptophyta	35493|Streptophyta	M	EPSP synthase (3-phosphoshikimate 1-carboxyvinyltransferase)	-	-	-	-	-	-	-	-	-	-	-	-	EPSP_synthase
gmmutg11997G000010.1	88036.EFJ34760	2.99e-113	346	COG2312@1|root,2QW1H@2759|Eukaryota,37VVK@33090|Viridiplantae	33090|Viridiplantae	S	Erythromycin esterase	-	-	-	-	-	-	-	-	-	-	-	-	Erythro_esteras
gmmutg13532G000010.1	88036.EFJ34760	1.46e-83	267	COG2312@1|root,2QW1H@2759|Eukaryota,37VVK@33090|Viridiplantae	33090|Viridiplantae	S	Erythromycin esterase	-	-	-	-	-	-	-	-	-	-	-	-	Erythro_esteras
gmmutg13532G000020.1	88036.EFJ34760	3.17e-152	446	COG2312@1|root,2QW1H@2759|Eukaryota,37VVK@33090|Viridiplantae	33090|Viridiplantae	S	Erythromycin esterase	-	-	-	-	-	-	-	-	-	-	-	-	Erythro_esteras
gmmutg182166G000010.1	88036.EFJ34760	1.16e-102	319	COG2312@1|root,2QW1H@2759|Eukaryota,37VVK@33090|Viridiplantae	33090|Viridiplantae	S	Erythromycin esterase	-	-	-	-	-	-	-	-	-	-	-	-	Erythro_esteras
gmmutg36628G000120.1	1238182.C882_2151	2.44e-34	122	COG2947@1|root,COG2947@2|Bacteria,1RHRU@1224|Proteobacteria,2U71N@28211|Alphaproteobacteria,2JSDI@204441|Rhodospirillales	204441|Rhodospirillales	S	EVE domain	-	-	-	-	-	-	-	-	-	-	-	-	EVE
gmmutg3934G000160.1	3218.PP1S342_34V6.1	3.38e-202	574	COG0654@1|root,KOG2614@2759|Eukaryota,388RX@33090|Viridiplantae,3GXF4@35493|Streptophyta	35493|Streptophyta	C	FAD binding domain	-	-	1.14.13.9	ko:K00486	ko00380,ko01100,map00380,map01100	M00038	R01960	RC00046	ko00000,ko00001,ko00002,ko01000	-	-	-	FAD_binding_3,zf-4CXXC_R1
MSTRG.31206.1.p1	3218.PP1S342_34V6.1	5.53e-202	574	COG0654@1|root,KOG2614@2759|Eukaryota,388RX@33090|Viridiplantae,3GXF4@35493|Streptophyta	35493|Streptophyta	C	FAD binding domain	-	-	1.14.13.9	ko:K00486	ko00380,ko01100,map00380,map01100	M00038	R01960	RC00046	ko00000,ko00001,ko00002,ko01000	-	-	-	FAD_binding_3,zf-4CXXC_R1
MSTRG.52213.1.p1	3218.PP1S321_9V6.1	8.01e-168	483	COG0654@1|root,KOG2614@2759|Eukaryota,37W64@33090|Viridiplantae,3GP21@35493|Streptophyta	35493|Streptophyta	C	FAD binding domain	-	-	-	-	-	-	-	-	-	-	-	-	FAD_binding_3,NAD_binding_8
STRG.16591.1.p1	3218.PP1S321_9V6.1	6.86e-133	390	COG0654@1|root,KOG2614@2759|Eukaryota,37W64@33090|Viridiplantae,3GP21@35493|Streptophyta	35493|Streptophyta	C	FAD binding domain	-	-	-	-	-	-	-	-	-	-	-	-	FAD_binding_3,NAD_binding_8
STRG.16967.1.p1	3218.PP1S61_5V6.1	1.35e-142	428	COG0654@1|root,KOG2614@2759|Eukaryota,37X5J@33090|Viridiplantae,3GNQ8@35493|Streptophyta	35493|Streptophyta	C	FAD binding domain	-	-	1.14.13.9	ko:K00486	ko00380,ko01100,map00380,map01100	M00038	R01960	RC00046	ko00000,ko00001,ko00002,ko01000	-	-	-	FAD_binding_3
STRG.8909.1.p1	3218.PP1S342_34V6.1	5.53e-202	574	COG0654@1|root,KOG2614@2759|Eukaryota,388RX@33090|Viridiplantae,3GXF4@35493|Streptophyta	35493|Streptophyta	C	FAD binding domain	-	-	1.14.13.9	ko:K00486	ko00380,ko01100,map00380,map01100	M00038	R01960	RC00046	ko00000,ko00001,ko00002,ko01000	-	-	-	FAD_binding_3,zf-4CXXC_R1
gmmutg25269G000030.1	3218.PP1S78_226V6.1	0	2825	COG5032@1|root,KOG0891@2759|Eukaryota,37V59@33090|Viridiplantae,3GNWR@35493|Streptophyta	35493|Streptophyta	L	FATC	-	-	2.7.11.1	ko:K06642	ko03450,ko04110,map03450,map04110	M00297	-	-	ko00000,ko00001,ko00002,ko01000,ko01001,ko03032,ko03400	-	-	-	FATC,PI3_PI4_kinase
STRG.24871.1.p1	3218.PP1S78_226V6.1	3.26e-154	498	COG5032@1|root,KOG0891@2759|Eukaryota,37V59@33090|Viridiplantae,3GNWR@35493|Streptophyta	35493|Streptophyta	L	FATC	-	-	2.7.11.1	ko:K06642	ko03450,ko04110,map03450,map04110	M00297	-	-	ko00000,ko00001,ko00002,ko01000,ko01001,ko03032,ko03400	-	-	-	FATC,PI3_PI4_kinase
STRG.33510.1.p1	1182553.XP_007748688.1	0	1106	COG0331@1|root,2QQJX@2759|Eukaryota,38EJX@33154|Opisthokonta,3NV76@4751|Fungi,3QMNX@4890|Ascomycota,20B6S@147545|Eurotiomycetes,3MS3Y@451870|Chaetothyriomycetidae	4751|Fungi	I	Fatty acid synthase subunit beta	FAS1	GO:0001676,GO:0003674,GO:0003824,GO:0004312,GO:0004313,GO:0004314,GO:0004317,GO:0004318,GO:0004319,GO:0004321,GO:0005575,GO:0005622,GO:0005623,GO:0005737,GO:0005739,GO:0005811,GO:0005829,GO:0005835,GO:0006082,GO:0006629,GO:0006631,GO:0006633,GO:0008150,GO:0008152,GO:0008610,GO:0009058,GO:0009987,GO:0016053,GO:0016407,GO:0016408,GO:0016409,GO:0016417,GO:0016418,GO:0016419,GO:0016420,GO:0016491,GO:…	2.3.1.86	ko:K00668	ko00061,ko01100,ko01212,map00061,map01100,map01212	M00082,M00083	R01404,R01624,R01626,R04428,R04430,R04535,R04537,R04544,R04568,R04725,R04954,R04956,R04959,R04962,R04964,R04965,R04967,R04970,R10700	RC00004,RC00029,RC00039,RC00052,RC00076,RC00120,RC00831,RC01095,RC02727,RC02857	ko00000,ko00001,ko00002,ko01000,ko01004	-	-	-	Acyl_transf_1,DUF1729,MaoC_dehydrat_N,MaoC_dehydratas,SAT
gmmutg10755G000010.1	88036.EFJ32307	9.1e-198	571	COG0554@1|root,KOG2517@2759|Eukaryota,388QP@33090|Viridiplantae,3GPN1@35493|Streptophyta	33090|Viridiplantae	G	FGGY family of carbohydrate kinases, N-terminal domain	-	-	-	-	-	-	-	-	-	-	-	-	FGGY_C,FGGY_N
MSTRG.1707.1.p1	88036.EFJ32307	9.1e-198	571	COG0554@1|root,KOG2517@2759|Eukaryota,388QP@33090|Viridiplantae,3GPN1@35493|Streptophyta	33090|Viridiplantae	G	FGGY family of carbohydrate kinases, N-terminal domain	-	-	-	-	-	-	-	-	-	-	-	-	FGGY_C,FGGY_N
gmmutg1793G000140.1	3218.PP1S21_137V6.1	1.28999999999985e-311	867	COG0426@1|root,2RX7H@2759|Eukaryota,37T10@33090|Viridiplantae,3GMYP@35493|Streptophyta	35493|Streptophyta	C	Flavin reductase like domain	-	-	-	-	-	-	-	-	-	-	-	-	Flavin_Reduct,Lactamase_B
gmmutg8277G000020.1	88036.EFJ27154	2.57e-299	843	COG0426@1|root,2QVQT@2759|Eukaryota,37NJC@33090|Viridiplantae,3GNT8@35493|Streptophyta	35493|Streptophyta	C	Flavin reductase like domain	-	-	-	-	-	-	-	-	-	-	-	-	Flavin_Reduct,Flavodoxin_1
MSTRG.13251.1.p1	3218.PP1S21_137V6.1	1.28999999999985e-311	867	COG0426@1|root,2RX7H@2759|Eukaryota,37T10@33090|Viridiplantae,3GMYP@35493|Streptophyta	35493|Streptophyta	C	Flavin reductase like domain	-	-	-	-	-	-	-	-	-	-	-	-	Flavin_Reduct,Lactamase_B
MSTRG.48155.1.p1	88036.EFJ27154	7.71000000000314e-315	881	COG0426@1|root,2QVQT@2759|Eukaryota,37NJC@33090|Viridiplantae,3GNT8@35493|Streptophyta	35493|Streptophyta	C	Flavin reductase like domain	-	-	-	-	-	-	-	-	-	-	-	-	Flavin_Reduct,Flavodoxin_1
STRG.14910.1.p1	88036.EFJ27154	3.1e-292	817	COG0426@1|root,2QVQT@2759|Eukaryota,37NJC@33090|Viridiplantae,3GNT8@35493|Streptophyta	35493|Streptophyta	C	Flavin reductase like domain	-	-	-	-	-	-	-	-	-	-	-	-	Flavin_Reduct,Flavodoxin_1
gmmutg163185G000040.1	1090319.KE386571_gene2202	6.24e-81	241	COG0080@1|root,COG0080@2|Bacteria,1RA2M@1224|Proteobacteria,2U760@28211|Alphaproteobacteria,2K3Z9@204457|Sphingomonadales	204457|Sphingomonadales	J	Forms part of the ribosomal stalk which helps the ribosome interact with GTP-bound translation factors	rplK	-	-	ko:K02867	ko03010,map03010	M00178,M00179	-	-	br01610,ko00000,ko00001,ko00002,ko03011	-	-	-	Ribosomal_L11,Ribosomal_L11_N
gmmutg16881G000010.1	231434.JQJH01000007_gene228	1.74e-169	482	COG3588@1|root,COG3588@2|Bacteria,1MVFK@1224|Proteobacteria,2TSIV@28211|Alphaproteobacteria,3NC4Q@45404|Beijerinckiaceae	28211|Alphaproteobacteria	G	Fructose-bisphosphate aldolase class-I	fbaB	-	4.1.2.13	ko:K01623	ko00010,ko00030,ko00051,ko00680,ko00710,ko01100,ko01110,ko01120,ko01130,ko01200,ko01230,map00010,map00030,map00051,map00680,map00710,map01100,map01110,map01120,map01130,map01200,map01230	M00001,M00003,M00165,M00167	R01068,R01070,R01829,R02568	RC00438,RC00439,RC00603,RC00604	ko00000,ko00001,ko00002,ko01000,ko03036,ko04131,ko04147	-	-	-	Glycolytic
gmmutg874G000050.1	3218.PP1S14_264V6.2	4.08e-154	445	COG0179@1|root,KOG1535@2759|Eukaryota,37V52@33090|Viridiplantae,3GKCH@35493|Streptophyta	35493|Streptophyta	Q	Fumarylacetoacetate (FAA) hydrolase family	-	-	-	-	-	-	-	-	-	-	-	-	FAA_hydrolase
gmmutg1252G000080.1	164328.Phyra87183	1.34e-21	98.2	COG2801@1|root,KOG0017@2759|Eukaryota,3QHJF@4776|Peronosporales	4776|Peronosporales	L	gag-polypeptide of LTR copia-type	-	-	-	-	-	-	-	-	-	-	-	-	DUF4219,RVT_2,Retrotran_gag_2,gag_pre-integrs,rve,zf-CCHC
gmmutg5640G000210.1	164328.Phyra85518	1.52e-21	99	COG2801@1|root,KOG0017@2759|Eukaryota,3QH4V@4776|Peronosporales	4776|Peronosporales	L	GAG-pre-integrase domain	-	-	-	-	-	-	-	-	-	-	-	-	DUF4219,RVT_2,Retrotran_gag_2,gag_pre-integrs,rve,zf-CCHC
gmmutg2931G000010.1	3218.PP1S173_100V6.2	1.53e-186	528	COG1063@1|root,KOG0024@2759|Eukaryota,37YA2@33090|Viridiplantae,3GN7G@35493|Streptophyta	35493|Streptophyta	Q	Glucose dehydrogenase C-terminus	-	-	-	-	-	-	-	-	-	-	-	-	ADH_N,ADH_zinc_N
gmmutg164777G000020.1	663610.JQKO01000005_gene2389	9.74e-238	671	COG0166@1|root,COG0166@2|Bacteria,1MUFP@1224|Proteobacteria,2TQKP@28211|Alphaproteobacteria,3NAGE@45404|Beijerinckiaceae	28211|Alphaproteobacteria	F	glucose-6-phosphate isomerase activity	pgi	GO:0005575,GO:0005622,GO:0005623,GO:0005737,GO:0044424,GO:0044464	5.3.1.9	ko:K01810	ko00010,ko00030,ko00500,ko00520,ko01100,ko01110,ko01120,ko01130,ko01200,map00010,map00030,map00500,map00520,map01100,map01110,map01120,map01130,map01200	M00001,M00004,M00114	R02739,R02740,R03321	RC00376,RC00563	ko00000,ko00001,ko00002,ko01000,ko04147	-	-	-	PGI
gmmutg163185G000020.1	1470591.BW41_03820	5.53e-279	768	COG3572@1|root,COG3572@2|Bacteria,1MU47@1224|Proteobacteria,2TRPT@28211|Alphaproteobacteria,2K1IW@204457|Sphingomonadales	204457|Sphingomonadales	H	glutamate--cysteine ligase	-	-	6.3.2.2	ko:K01919	ko00270,ko00480,ko01100,map00270,map00480,map01100	M00118	R00894,R10993	RC00064,RC00090	ko00000,ko00001,ko00002,ko01000	-	-	-	GCS2
gmmutg164325G000030.1	231434.JQJH01000014_gene997	1.66e-165	470	COG0435@1|root,COG0435@2|Bacteria,1MV50@1224|Proteobacteria,2TRDE@28211|Alphaproteobacteria,3NA8R@45404|Beijerinckiaceae	28211|Alphaproteobacteria	O	Glutathione S-transferase, C-terminal domain	yqjG	GO:0003674,GO:0003824,GO:0004364,GO:0005575,GO:0005622,GO:0005623,GO:0005737,GO:0008150,GO:0008152,GO:0009636,GO:0009987,GO:0016491,GO:0016667,GO:0016672,GO:0016740,GO:0016765,GO:0042221,GO:0044424,GO:0044464,GO:0050896,GO:0051716,GO:0055114,GO:0070887,GO:0097237,GO:0098754,GO:0098869,GO:1990748	1.8.5.7	ko:K07393	-	-	-	-	ko00000,ko01000	-	-	-	GST_C_2,GST_N_2
gmmutg5063G000010.1	1121106.JQKB01000006_gene1291	3.46e-71	218	COG3791@1|root,COG3791@2|Bacteria,1RD31@1224|Proteobacteria,2U7QB@28211|Alphaproteobacteria,2JSST@204441|Rhodospirillales	204441|Rhodospirillales	S	Glutathione-dependent formaldehyde-activating enzyme	-	-	-	-	-	-	-	-	-	-	-	-	GFA
gmmutg16841G000090.1	518766.Rmar_0925	5.77e-94	310	COG1472@1|root,COG1680@1|root,COG1472@2|Bacteria,COG1680@2|Bacteria,4NET8@976|Bacteroidetes,1FJ9E@1100069|Bacteroidetes Order II. Incertae sedis	976|Bacteroidetes	G	Glycosyl hydrolase family 3 N terminal domain	-	-	3.2.1.52	ko:K01207	ko00520,ko00531,ko01100,ko01501,map00520,map00531,map01100,map01501	M00628	R00022,R05963,R07809,R07810,R10831	RC00049	ko00000,ko00001,ko00002,ko01000	-	-	-	Beta-lactamase,Glyco_hydro_3,Glyco_hydro_3_C
MSTRG.11945.5.p1	518766.Rmar_0925	2.03e-90	303	COG1472@1|root,COG1680@1|root,COG1472@2|Bacteria,COG1680@2|Bacteria,4NET8@976|Bacteroidetes,1FJ9E@1100069|Bacteroidetes Order II. Incertae sedis	976|Bacteroidetes	G	Glycosyl hydrolase family 3 N terminal domain	-	-	3.2.1.52	ko:K01207	ko00520,ko00531,ko01100,ko01501,map00520,map00531,map01100,map01501	M00628	R00022,R05963,R07809,R07810,R10831	RC00049	ko00000,ko00001,ko00002,ko01000	-	-	-	Beta-lactamase,Glyco_hydro_3,Glyco_hydro_3_C
STRG.21418.1.p1	518766.Rmar_0925	1.54e-56	200	COG1472@1|root,COG1680@1|root,COG1472@2|Bacteria,COG1680@2|Bacteria,4NET8@976|Bacteroidetes,1FJ9E@1100069|Bacteroidetes Order II. Incertae sedis	976|Bacteroidetes	G	Glycosyl hydrolase family 3 N terminal domain	-	-	3.2.1.52	ko:K01207	ko00520,ko00531,ko01100,ko01501,map00520,map00531,map01100,map01501	M00628	R00022,R05963,R07809,R07810,R10831	RC00049	ko00000,ko00001,ko00002,ko01000	-	-	-	Beta-lactamase,Glyco_hydro_3,Glyco_hydro_3_C
gmmutg15021G000010.1	88036.EFJ37983	1.28e-113	347	2CW4T@1|root,2RTMK@2759|Eukaryota	2759|Eukaryota	S	Glycosyl hydrolase family 71	-	-	3.2.1.59	ko:K08254	-	-	-	-	ko00000,ko01000	-	-	-	Glyco_hydro_71
gmmutg15021G000020.1	88036.EFJ37983	2.54e-115	352	2CW4T@1|root,2RTMK@2759|Eukaryota	2759|Eukaryota	S	Glycosyl hydrolase family 71	-	-	3.2.1.59	ko:K08254	-	-	-	-	ko00000,ko01000	-	-	-	Glyco_hydro_71
gmmutg33615G000040.1	88036.EFJ37983	1.21e-124	376	2CW4T@1|root,2RTMK@2759|Eukaryota	2759|Eukaryota	S	Glycosyl hydrolase family 71	-	-	3.2.1.59	ko:K08254	-	-	-	-	ko00000,ko01000	-	-	-	Glyco_hydro_71
gmmutg3741G000090.1	88036.EFJ37983	1.13e-84	272	2CW4T@1|root,2RTMK@2759|Eukaryota	2759|Eukaryota	S	Glycosyl hydrolase family 71	-	-	3.2.1.59	ko:K08254	-	-	-	-	ko00000,ko01000	-	-	-	Glyco_hydro_71
gmmutg611G000050.1	88036.EFJ37983	1.35e-85	273	2CW4T@1|root,2RTMK@2759|Eukaryota	2759|Eukaryota	S	Glycosyl hydrolase family 71	-	-	3.2.1.59	ko:K08254	-	-	-	-	ko00000,ko01000	-	-	-	Glyco_hydro_71
gmmutg6541G000060.1	88036.EFJ37983	5.99e-84	272	2CW4T@1|root,2RTMK@2759|Eukaryota	2759|Eukaryota	S	Glycosyl hydrolase family 71	-	-	3.2.1.59	ko:K08254	-	-	-	-	ko00000,ko01000	-	-	-	Glyco_hydro_71
gmmutg75808G000010.1	88036.EFJ37983	2.04e-124	375	2CW4T@1|root,2RTMK@2759|Eukaryota	2759|Eukaryota	S	Glycosyl hydrolase family 71	-	-	3.2.1.59	ko:K08254	-	-	-	-	ko00000,ko01000	-	-	-	Glyco_hydro_71
gmmutg201033G000040.1	395964.KE386496_gene626	3.00999999999998e-310	854	COG0519@1|root,COG0519@2|Bacteria,1MU2A@1224|Proteobacteria,2TRN0@28211|Alphaproteobacteria,3N9K6@45404|Beijerinckiaceae	28211|Alphaproteobacteria	F	GMP synthase C terminal domain	guaA	GO:0003674,GO:0003824,GO:0003921,GO:0003922,GO:0006139,GO:0006163,GO:0006164,GO:0006177,GO:0006725,GO:0006753,GO:0006793,GO:0006796,GO:0006807,GO:0008150,GO:0008152,GO:0009058,GO:0009116,GO:0009117,GO:0009119,GO:0009123,GO:0009124,GO:0009126,GO:0009127,GO:0009150,GO:0009152,GO:0009156,GO:0009161,GO:0009163,GO:0009165,GO:0009167,GO:0009168,GO:0009259,GO:0009260,GO:0009987,GO:0016874,GO:0016879,GO:…	6.3.5.2	ko:K01951	ko00230,ko00983,ko01100,map00230,map00983,map01100	M00050	R01230,R01231,R08244	RC00010,RC00204	ko00000,ko00001,ko00002,ko01000,ko01002	-	-	-	GATase,GMP_synt_C,NAD_synthase
gmmutg15239G000040.1	3218.PP1S277_79V6.1	2.69e-109	325	KOG3071@1|root,KOG3071@2759|Eukaryota,37WKQ@33090|Viridiplantae	33090|Viridiplantae	I	GNS1/SUR4 family	-	-	2.3.1.199	ko:K10244,ko:K10249	ko00062,ko01040,ko01110,ko01212,map00062,map01040,map01110,map01212	M00415	R09419,R10825	RC00004,RC02888,RC02997	ko00000,ko00001,ko00002,ko01000,ko01004	-	-	-	ELO
gmmutg1376G000010.1	400682.PAC_15727128	2e-36	138	COG0507@1|root,KOG0987@2759|Eukaryota,3A1N8@33154|Opisthokonta,3BR8V@33208|Metazoa	2759|Eukaryota	L	G-quadruplex DNA unwinding	-	-	3.6.4.12	ko:K15255	-	-	-	-	ko00000,ko01000,ko03029,ko03032	-	-	-	Herpes_Helicase,PIF1
gmmutg224030G000010.1	5507.FOXG_15708P0	4.03e-166	565	COG0507@1|root,KOG0987@2759|Eukaryota	2759|Eukaryota	L	G-quadruplex DNA unwinding	-	-	3.6.4.12	ko:K15255	-	-	-	-	ko00000,ko01000,ko03029,ko03032	-	-	-	Helitron_like_N,PIF1
gmmutg25098G000050.1	400682.PAC_15726636	1.64e-33	126	COG0507@1|root,KOG0987@2759|Eukaryota,3A1N8@33154|Opisthokonta,3BR8V@33208|Metazoa	2759|Eukaryota	L	G-quadruplex DNA unwinding	-	-	3.6.4.12	ko:K15255	-	-	-	-	ko00000,ko01000,ko03029,ko03032	-	-	-	Herpes_Helicase,PIF1
gmmutg25114G000030.1	5507.FOXG_15708P0	4.87e-161	550	COG0507@1|root,KOG0987@2759|Eukaryota	2759|Eukaryota	L	G-quadruplex DNA unwinding	-	-	3.6.4.12	ko:K15255	-	-	-	-	ko00000,ko01000,ko03029,ko03032	-	-	-	Helitron_like_N,PIF1
gmmutg29448G000010.1	5507.FOXG_15708P0	3.3e-165	562	COG0507@1|root,KOG0987@2759|Eukaryota	2759|Eukaryota	L	G-quadruplex DNA unwinding	-	-	3.6.4.12	ko:K15255	-	-	-	-	ko00000,ko01000,ko03029,ko03032	-	-	-	Helitron_like_N,PIF1
gmmutg34205G000010.1	400682.PAC_15721405	7.57e-40	154	COG0507@1|root,KOG0987@2759|Eukaryota,3A1N8@33154|Opisthokonta,3BR8V@33208|Metazoa	2759|Eukaryota	L	G-quadruplex DNA unwinding	-	-	3.6.4.12	ko:K15255	-	-	-	-	ko00000,ko01000,ko03029,ko03032	-	-	-	Herpes_Helicase,PIF1
gmmutg34821G000010.1	400682.PAC_15726636	1e-34	133	COG0507@1|root,KOG0987@2759|Eukaryota,3A1N8@33154|Opisthokonta,3BR8V@33208|Metazoa	2759|Eukaryota	L	G-quadruplex DNA unwinding	-	-	3.6.4.12	ko:K15255	-	-	-	-	ko00000,ko01000,ko03029,ko03032	-	-	-	Herpes_Helicase,PIF1
gmmutg355344G000020.1	400682.PAC_15726636	2.16e-33	124	COG0507@1|root,KOG0987@2759|Eukaryota,3A1N8@33154|Opisthokonta,3BR8V@33208|Metazoa	2759|Eukaryota	L	G-quadruplex DNA unwinding	-	-	3.6.4.12	ko:K15255	-	-	-	-	ko00000,ko01000,ko03029,ko03032	-	-	-	Herpes_Helicase,PIF1
gmmutg43299G000020.1	400682.PAC_15726636	3.61e-35	130	COG0507@1|root,KOG0987@2759|Eukaryota,3A1N8@33154|Opisthokonta,3BR8V@33208|Metazoa	2759|Eukaryota	L	G-quadruplex DNA unwinding	-	-	3.6.4.12	ko:K15255	-	-	-	-	ko00000,ko01000,ko03029,ko03032	-	-	-	Herpes_Helicase,PIF1
gmmutg48407G000020.1	400682.PAC_15727128	3.51e-36	137	COG0507@1|root,KOG0987@2759|Eukaryota,3A1N8@33154|Opisthokonta,3BR8V@33208|Metazoa	2759|Eukaryota	L	G-quadruplex DNA unwinding	-	-	3.6.4.12	ko:K15255	-	-	-	-	ko00000,ko01000,ko03029,ko03032	-	-	-	Herpes_Helicase,PIF1
gmmutg55896G000010.1	400682.PAC_15726636	1.36e-34	127	COG0507@1|root,KOG0987@2759|Eukaryota,3A1N8@33154|Opisthokonta,3BR8V@33208|Metazoa	2759|Eukaryota	L	G-quadruplex DNA unwinding	-	-	3.6.4.12	ko:K15255	-	-	-	-	ko00000,ko01000,ko03029,ko03032	-	-	-	Herpes_Helicase,PIF1
gmmutg69610G000010.1	5507.FOXG_15708P0	1.88e-155	533	COG0507@1|root,KOG0987@2759|Eukaryota	2759|Eukaryota	L	G-quadruplex DNA unwinding	-	-	3.6.4.12	ko:K15255	-	-	-	-	ko00000,ko01000,ko03029,ko03032	-	-	-	Helitron_like_N,PIF1
gmmutg69621G000010.1	5507.FOXG_15708P0	2.01e-161	548	COG0507@1|root,KOG0987@2759|Eukaryota	2759|Eukaryota	L	G-quadruplex DNA unwinding	-	-	3.6.4.12	ko:K15255	-	-	-	-	ko00000,ko01000,ko03029,ko03032	-	-	-	Helitron_like_N,PIF1
STRG.27483.1.p1	400682.PAC_15726636	6.22e-31	118	COG0507@1|root,KOG0987@2759|Eukaryota,3A1N8@33154|Opisthokonta,3BR8V@33208|Metazoa	2759|Eukaryota	L	G-quadruplex DNA unwinding	-	-	3.6.4.12	ko:K15255	-	-	-	-	ko00000,ko01000,ko03029,ko03032	-	-	-	Herpes_Helicase,PIF1
gmmutg1674G000050.3	7668.SPU_003162-tr	1.78e-73	230	COG1100@1|root,KOG0070@2759|Eukaryota,38BDM@33154|Opisthokonta,3BC0T@33208|Metazoa,3CRK7@33213|Bilateria	33208|Metazoa	U	GTP binding	-	-	-	ko:K07937	ko04072,ko04144,ko05110,ko05134,map04072,map04144,map05110,map05134	-	-	-	ko00000,ko00001,ko04031,ko04131,ko04147	-	-	-	Arf
gmmutg672G000160.1	7668.SPU_003162-tr	5.99e-59	190	COG1100@1|root,KOG0070@2759|Eukaryota,38BDM@33154|Opisthokonta,3BC0T@33208|Metazoa,3CRK7@33213|Bilateria	33208|Metazoa	U	GTP binding	-	-	-	ko:K07937	ko04072,ko04144,ko05110,ko05134,map04072,map04144,map05110,map05134	-	-	-	ko00000,ko00001,ko04031,ko04131,ko04147	-	-	-	Arf
gmmutg163185G000010.1	1090320.KB900605_gene1419	0	1084	COG1217@1|root,COG1217@2|Bacteria,1MV5Q@1224|Proteobacteria,2TR63@28211|Alphaproteobacteria,2K169@204457|Sphingomonadales	204457|Sphingomonadales	T	GTP-binding protein TypA	typA	-	-	ko:K06207	-	-	-	-	ko00000	-	-	-	EFG_C,GTP_EFTU,GTP_EFTU_D2
MSTRG.29473.1.p1	199306.XP_003066159.1	1.83e-29	118	28M6I@1|root,2QTPD@2759|Eukaryota,3A2D5@33154|Opisthokonta,3P32G@4751|Fungi,3QV1N@4890|Ascomycota,20B15@147545|Eurotiomycetes,3AZAE@33183|Onygenales,3FQZ7@34383|Onygenales incertae sedis	4751|Fungi	S	HD domain	-	GO:0003674,GO:0003824,GO:0006805,GO:0006807,GO:0008150,GO:0008152,GO:0009410,GO:0009987,GO:0016829,GO:0016835,GO:0016836,GO:0018820,GO:0018890,GO:0042221,GO:0044237,GO:0050896,GO:0050898,GO:0051716,GO:0070887,GO:0071466,GO:0071704,GO:1901564	4.2.1.69	ko:K06035	ko00791,ko01120,map00791,map01120	-	R00778	RC00381	ko00000,ko00001,ko01000	-	-	-	HD
gmmutg15344G000050.1	568076.XP_007826535.1	1.8e-145	485	COG0507@1|root,KOG0987@2759|Eukaryota,39JTG@33154|Opisthokonta,3Q45F@4751|Fungi,3RMAN@4890|Ascomycota,21SAT@147550|Sordariomycetes	4751|Fungi	D	Helitron helicase-like domain at N-terminus	-	-	-	-	-	-	-	-	-	-	-	-	Helitron_like_N,PIF1
gmmutg221104G000030.1	568076.XP_007826535.1	1.35e-162	532	COG0507@1|root,KOG0987@2759|Eukaryota,39JTG@33154|Opisthokonta,3Q45F@4751|Fungi,3RMAN@4890|Ascomycota,21SAT@147550|Sordariomycetes	4751|Fungi	D	Helitron helicase-like domain at N-terminus	-	-	-	-	-	-	-	-	-	-	-	-	Helitron_like_N,PIF1
gmmutg22329G000010.1	568076.XP_007826535.1	3.67e-155	512	COG0507@1|root,KOG0987@2759|Eukaryota,39JTG@33154|Opisthokonta,3Q45F@4751|Fungi,3RMAN@4890|Ascomycota,21SAT@147550|Sordariomycetes	4751|Fungi	D	Helitron helicase-like domain at N-terminus	-	-	-	-	-	-	-	-	-	-	-	-	Helitron_like_N,PIF1
gmmutg242467G000020.1	28564.XP_002484617.1	1.47e-118	407	COG0507@1|root,KOG0987@2759|Eukaryota,39JTG@33154|Opisthokonta,3Q45F@4751|Fungi,3RMAN@4890|Ascomycota	4751|Fungi	L	Helitron helicase-like domain at N-terminus	-	-	-	-	-	-	-	-	-	-	-	-	Helitron_like_N,PIF1
gmmutg31869G000040.1	568076.XP_007826535.1	1.94e-157	518	COG0507@1|root,KOG0987@2759|Eukaryota,39JTG@33154|Opisthokonta,3Q45F@4751|Fungi,3RMAN@4890|Ascomycota,21SAT@147550|Sordariomycetes	4751|Fungi	D	Helitron helicase-like domain at N-terminus	-	-	-	-	-	-	-	-	-	-	-	-	Helitron_like_N,PIF1
gmmutg47454G000010.1	568076.XP_007826535.1	2.57e-85	302	COG0507@1|root,KOG0987@2759|Eukaryota,39JTG@33154|Opisthokonta,3Q45F@4751|Fungi,3RMAN@4890|Ascomycota,21SAT@147550|Sordariomycetes	4751|Fungi	D	Helitron helicase-like domain at N-terminus	-	-	-	-	-	-	-	-	-	-	-	-	Helitron_like_N,PIF1
gmmutg80204G000030.1	568076.XP_007826535.1	5.24e-160	525	COG0507@1|root,KOG0987@2759|Eukaryota,39JTG@33154|Opisthokonta,3Q45F@4751|Fungi,3RMAN@4890|Ascomycota,21SAT@147550|Sordariomycetes	4751|Fungi	D	Helitron helicase-like domain at N-terminus	-	-	-	-	-	-	-	-	-	-	-	-	Helitron_like_N,PIF1
gmmutg8287G000030.1	28564.XP_002484617.1	9.83e-144	483	COG0507@1|root,KOG0987@2759|Eukaryota,39JTG@33154|Opisthokonta,3Q45F@4751|Fungi,3RMAN@4890|Ascomycota	4751|Fungi	L	Helitron helicase-like domain at N-terminus	-	-	-	-	-	-	-	-	-	-	-	-	Helitron_like_N,PIF1
gmmutg6935G000010.1	3218.PP1S90_98V6.1	0	944	KOG3666@1|root,KOG3666@2759|Eukaryota,37RAB@33090|Viridiplantae,3G8HZ@35493|Streptophyta	35493|Streptophyta	S	Hereditary spastic paraplegia protein strumpellin	-	-	-	ko:K18464	ko04144,map04144	-	-	-	ko00000,ko00001,ko04131	-	-	-	Strumpellin
gmmutg9581G000010.1	88036.EFJ12476	2.73e-35	136	KOG3666@1|root,KOG3666@2759|Eukaryota,37RAB@33090|Viridiplantae,3G8HZ@35493|Streptophyta	35493|Streptophyta	S	Hereditary spastic paraplegia protein strumpellin	-	-	-	ko:K18464	ko04144,map04144	-	-	-	ko00000,ko00001,ko04131	-	-	-	Strumpellin
MSTRG.44016.1.p1	3218.PP1S90_98V6.1	0	943	KOG3666@1|root,KOG3666@2759|Eukaryota,37RAB@33090|Viridiplantae,3G8HZ@35493|Streptophyta	35493|Streptophyta	S	Hereditary spastic paraplegia protein strumpellin	-	-	-	ko:K18464	ko04144,map04144	-	-	-	ko00000,ko00001,ko04131	-	-	-	Strumpellin
gmmutg4223G000050.1	3218.PP1S16_175V6.1	2.78999999999804e-312	909	COG0642@1|root,KOG0519@2759|Eukaryota,37YRE@33090|Viridiplantae,3GNK7@35493|Streptophyta	35493|Streptophyta	T	His Kinase A (phospho-acceptor) domain	-	-	2.7.13.3	ko:K19691	ko02020,map02020	M00516	-	-	ko00000,ko00001,ko00002,ko01000,ko01001,ko02022	-	-	-	HATPase_c,HisKA,MASE1,Response_reg
MSTRG.32656.1.p1	3218.PP1S16_175V6.1	2.78999999999804e-312	909	COG0642@1|root,KOG0519@2759|Eukaryota,37YRE@33090|Viridiplantae,3GNK7@35493|Streptophyta	35493|Streptophyta	T	His Kinase A (phospho-acceptor) domain	-	-	2.7.13.3	ko:K19691	ko02020,map02020	M00516	-	-	ko00000,ko00001,ko00002,ko01000,ko01001,ko02022	-	-	-	HATPase_c,HisKA,MASE1,Response_reg
STRG.8364.1.p1	3218.PP1S239_15V6.1	1.71e-57	229	COG5141@1|root,KOG0954@2759|Eukaryota	2759|Eukaryota	B	histone H4-K12 acetylation	-	-	-	ko:K02606,ko:K11380,ko:K22156	ko04110,ko04111,ko04113,map04110,map04111,map04113	M00284	-	-	ko00000,ko00001,ko00002,ko03032,ko03036	-	-	-	AAA_16,BAH,JmjC,JmjN,ORC4_C,PHD,PHD_2,zf-HC5HC2H,zf-HC5HC2H_2
gmmutg7091G000060.1	3218.PP1S435_5V6.1	1.69e-28	120	KOG3934@1|root,KOG3934@2759|Eukaryota,37X2K@33090|Viridiplantae	33090|Viridiplantae	A	Histone RNA hairpin-binding protein RNA-binding domain	-	-	-	ko:K18710	-	-	-	-	ko00000,ko03019	-	-	-	SLBP_RNA_bind
gmmutg76229G000010.1	80637.XP_007771376.1	6.63e-16	76.6	COG5262@1|root,KOG1756@2759|Eukaryota,3A1K0@33154|Opisthokonta,3P2TD@4751|Fungi,3V56V@5204|Basidiomycota,22EH4@155619|Agaricomycetes	4751|Fungi	B	Histone-fold-containing protein	-	GO:0000228,GO:0000785,GO:0000790,GO:0003674,GO:0003676,GO:0003677,GO:0005488,GO:0005575,GO:0005622,GO:0005623,GO:0005634,GO:0005694,GO:0006325,GO:0006342,GO:0006355,GO:0006996,GO:0008150,GO:0009889,GO:0009890,GO:0009892,GO:0009987,GO:0010468,GO:0010556,GO:0010558,GO:0010605,GO:0010629,GO:0016043,GO:0016458,GO:0019219,GO:0019222,GO:0031323,GO:0031324,GO:0031326,GO:0031327,GO:0031974,GO:0031981,GO:…	-	ko:K11251	ko04217,ko05034,ko05322,map04217,map05034,map05322	-	-	-	ko00000,ko00001,ko03036,ko04147	-	-	-	Histone,Histone_H2A_C
gmmutg4014G000040.1	3218.PP1S24_221V6.1	3.85e-50	186	COG2940@1|root,KOG1082@2759|Eukaryota,KOG1084@2759|Eukaryota,37J1G@33090|Viridiplantae,3G788@35493|Streptophyta	33090|Viridiplantae	B	Histone-lysine n-methyltransferase	-	-	2.1.1.43	ko:K11419	ko00310,map00310	-	R03875,R03938,R04866,R04867	RC00003,RC00060,RC00181,RC00496	ko00000,ko00001,ko01000,ko03036	-	-	-	SET
gmmutg106648G000010.1	88036.EFJ34674	5.89e-72	248	KOG1812@1|root,KOG1812@2759|Eukaryota,37Z1D@33090|Viridiplantae,3GN2M@35493|Streptophyta	35493|Streptophyta	O	In Between Ring fingers	-	-	2.3.2.31	ko:K11976	-	-	-	-	ko00000,ko01000,ko04121	-	-	-	IBR
gmmutg128305G000010.1	88036.EFJ34674	1.87e-49	186	KOG1812@1|root,KOG1812@2759|Eukaryota,37Z1D@33090|Viridiplantae,3GN2M@35493|Streptophyta	35493|Streptophyta	O	In Between Ring fingers	-	-	2.3.2.31	ko:K11976	-	-	-	-	ko00000,ko01000,ko04121	-	-	-	IBR
gmmutg21906G000020.1	88036.EFJ34674	1.44e-127	395	KOG1812@1|root,KOG1812@2759|Eukaryota,37Z1D@33090|Viridiplantae,3GN2M@35493|Streptophyta	35493|Streptophyta	O	In Between Ring fingers	-	-	2.3.2.31	ko:K11976	-	-	-	-	ko00000,ko01000,ko04121	-	-	-	IBR
gmmutg2524G000010.1	5762.XP_002677969.1	2.11e-17	94	KOG1172@1|root,KOG1172@2759|Eukaryota	2759|Eukaryota	U	inorganic anion exchanger activity	BOR1	GO:0000322,GO:0000323,GO:0000324,GO:0003674,GO:0005215,GO:0005575,GO:0005622,GO:0005623,GO:0005737,GO:0005768,GO:0005773,GO:0005886,GO:0005887,GO:0006605,GO:0006623,GO:0006810,GO:0006811,GO:0006820,GO:0006855,GO:0006873,GO:0006885,GO:0006886,GO:0007034,GO:0007154,GO:0007275,GO:0008104,GO:0008150,GO:0008509,GO:0009605,GO:0009987,GO:0009991,GO:0010036,GO:0012505,GO:0015031,GO:0015075,GO:0015103,GO:…	-	ko:K02355,ko:K06573,ko:K14558	ko03008,ko04966,map03008,map04966	-	-	-	ko00000,ko00001,ko02000,ko03009,ko03012,ko03029,ko04090,ko04147	2.A.31.1.1	-	-	HCO3_cotransp
gmmutg35742G000020.1	5762.XP_002677969.1	2.41e-47	184	KOG1172@1|root,KOG1172@2759|Eukaryota	2759|Eukaryota	U	inorganic anion exchanger activity	BOR1	GO:0000322,GO:0000323,GO:0000324,GO:0003674,GO:0005215,GO:0005575,GO:0005622,GO:0005623,GO:0005737,GO:0005768,GO:0005773,GO:0005886,GO:0005887,GO:0006605,GO:0006623,GO:0006810,GO:0006811,GO:0006820,GO:0006855,GO:0006873,GO:0006885,GO:0006886,GO:0007034,GO:0007154,GO:0007275,GO:0008104,GO:0008150,GO:0008509,GO:0009605,GO:0009987,GO:0009991,GO:0010036,GO:0012505,GO:0015031,GO:0015075,GO:0015103,GO:…	-	ko:K02355,ko:K06573,ko:K14558	ko03008,ko04966,map03008,map04966	-	-	-	ko00000,ko00001,ko02000,ko03009,ko03012,ko03029,ko04090,ko04147	2.A.31.1.1	-	-	HCO3_cotransp
gmmutg215G000110.1	3218.PP1S173_112V6.1	3.52e-138	414	COG5411@1|root,KOG0565@2759|Eukaryota,37WB8@33090|Viridiplantae	33090|Viridiplantae	U	Inositol polyphosphate phosphatase, catalytic domain homologues	-	-	3.1.3.36	ko:K01099	ko00562,ko01100,ko04070,map00562,map01100,map04070	-	R04404,R09827	RC00078	ko00000,ko00001,ko01000,ko04131	-	-	-	C2,Exo_endo_phos
MSTRG.17230.2.p1	3218.PP1S173_112V6.1	4.5e-138	414	COG5411@1|root,KOG0565@2759|Eukaryota,37WB8@33090|Viridiplantae	33090|Viridiplantae	U	Inositol polyphosphate phosphatase, catalytic domain homologues	-	-	3.1.3.36	ko:K01099	ko00562,ko01100,ko04070,map00562,map01100,map04070	-	R04404,R09827	RC00078	ko00000,ko00001,ko01000,ko04131	-	-	-	C2,Exo_endo_phos
MSTRG.24899.2.p1	3218.PP1S173_112V6.1	1.11e-153	454	COG5411@1|root,KOG0565@2759|Eukaryota,37WB8@33090|Viridiplantae	33090|Viridiplantae	U	Inositol polyphosphate phosphatase, catalytic domain homologues	-	-	3.1.3.36	ko:K01099	ko00562,ko01100,ko04070,map00562,map01100,map04070	-	R04404,R09827	RC00078	ko00000,ko00001,ko01000,ko04131	-	-	-	C2,Exo_endo_phos
STRG.784.1.p1	3218.PP1S173_112V6.1	1.11e-153	454	COG5411@1|root,KOG0565@2759|Eukaryota,37WB8@33090|Viridiplantae	33090|Viridiplantae	U	Inositol polyphosphate phosphatase, catalytic domain homologues	-	-	3.1.3.36	ko:K01099	ko00562,ko01100,ko04070,map00562,map01100,map04070	-	R04404,R09827	RC00078	ko00000,ko00001,ko01000,ko04131	-	-	-	C2,Exo_endo_phos
gmmutg1606G000150.1	3218.PP1S96_156V6.1	4.95e-31	127	KOG4308@1|root,KOG4308@2759|Eukaryota,37YIA@33090|Viridiplantae,3GMZQ@35493|Streptophyta	35493|Streptophyta	S	interleukin-8 biosynthetic process	-	-	-	-	-	-	-	-	-	-	-	-	LRR_6
gmmutg169449G000010.1	693986.MOC_2632	1.55e-66	202	COG0051@1|root,COG0051@2|Bacteria,1RGWF@1224|Proteobacteria,2U95D@28211|Alphaproteobacteria,1JUVY@119045|Methylobacteriaceae	28211|Alphaproteobacteria	J	Involved in the binding of tRNA to the ribosomes	rpsJ	GO:0003674,GO:0003735,GO:0005198,GO:0005575,GO:0005622,GO:0005623,GO:0005737,GO:0005840,GO:0006412,GO:0006518,GO:0006807,GO:0008150,GO:0008152,GO:0009058,GO:0009059,GO:0009987,GO:0010467,GO:0015935,GO:0019538,GO:0032991,GO:0034641,GO:0034645,GO:0043043,GO:0043170,GO:0043226,GO:0043228,GO:0043229,GO:0043232,GO:0043603,GO:0043604,GO:0044237,GO:0044238,GO:0044249,GO:0044260,GO:0044267,GO:0044271,GO:…	-	ko:K02946	ko03010,map03010	M00178,M00179	-	-	br01610,ko00000,ko00001,ko00002,ko03011	-	-	-	Ribosomal_S10
gmmutg179680G000070.1	1007104.SUS17_2048	2.34e-188	529	COG0462@1|root,COG0462@2|Bacteria,1MW21@1224|Proteobacteria,2TR4Y@28211|Alphaproteobacteria,2K0MQ@204457|Sphingomonadales	204457|Sphingomonadales	F	Involved in the biosynthesis of the central metabolite phospho-alpha-D-ribosyl-1-pyrophosphate (PRPP) via the transfer of pyrophosphoryl group from ATP to 1-hydroxyl of ribose-5-phosphate (Rib-5-P)	prs	-	2.7.6.1	ko:K00948	ko00030,ko00230,ko01100,ko01110,ko01120,ko01130,ko01200,ko01230,map00030,map00230,map01100,map01110,map01120,map01130,map01200,map01230	M00005	R01049	RC00002,RC00078	ko00000,ko00001,ko00002,ko01000	-	-	-	Pribosyl_synth,Pribosyltran_N
gmmutg163185G000030.1	1090319.KE386571_gene1051	6.77e-264	728	COG3508@1|root,COG3508@2|Bacteria,1MV9G@1224|Proteobacteria,2TRFI@28211|Alphaproteobacteria,2K0UM@204457|Sphingomonadales	204457|Sphingomonadales	Q	Involved in the catabolism of homogentisate (2,5- dihydroxyphenylacetate or 2,5-OH-PhAc), a central intermediate in the degradation of phenylalanine and tyrosine. Catalyzes the oxidative ring cleavage of the aromatic ring of homogentisate to yield maleylacetoacetate	hmgA	-	1.13.11.5	ko:K00451	ko00350,ko00643,ko01100,ko01120,map00350,map00643,map01100,map01120	M00044	R02519	RC00737	ko00000,ko00001,ko00002,ko01000	-	-	-	HgmA
gmmutg164325G000020.1	231434.JQJH01000009_gene1126	1.41e-96	290	COG0149@1|root,COG0149@2|Bacteria,1MWK5@1224|Proteobacteria,2TS6I@28211|Alphaproteobacteria,3NAX6@45404|Beijerinckiaceae	28211|Alphaproteobacteria	G	Involved in the gluconeogenesis. Catalyzes stereospecifically the conversion of dihydroxyacetone phosphate (DHAP) to D-glyceraldehyde-3-phosphate (G3P)	tpiA	GO:0003674,GO:0003824,GO:0004807,GO:0005575,GO:0005622,GO:0005623,GO:0005737,GO:0005829,GO:0005975,GO:0005996,GO:0006006,GO:0006066,GO:0006071,GO:0006081,GO:0006082,GO:0006090,GO:0006091,GO:0006094,GO:0006096,GO:0006139,GO:0006163,GO:0006164,GO:0006165,GO:0006725,GO:0006732,GO:0006733,GO:0006753,GO:0006754,GO:0006757,GO:0006793,GO:0006796,GO:0006807,GO:0008150,GO:0008152,GO:0009056,GO:0009058,GO:…	5.3.1.1	ko:K01803	ko00010,ko00051,ko00562,ko00710,ko01100,ko01110,ko01120,ko01130,ko01200,ko01230,map00010,map00051,map00562,map00710,map01100,map01110,map01120,map01130,map01200,map01230	M00001,M00002,M00003	R01015	RC00423	ko00000,ko00001,ko00002,ko01000,ko04147	-	-	-	TIM
gmmutg179680G000080.1	314266.SKA58_03760	7.95e-280	772	COG0114@1|root,COG0114@2|Bacteria,1MUQI@1224|Proteobacteria,2TQM7@28211|Alphaproteobacteria,2K0K7@204457|Sphingomonadales	204457|Sphingomonadales	C	Involved in the TCA cycle. Catalyzes the stereospecific interconversion of fumarate to L-malate	fumC	-	4.2.1.2	ko:K01679	ko00020,ko00620,ko00720,ko01100,ko01110,ko01120,ko01130,ko01200,ko04934,ko05200,ko05211,map00020,map00620,map00720,map01100,map01110,map01120,map01130,map01200,map04934,map05200,map05211	M00009,M00011,M00173,M00376	R01082	RC00443	ko00000,ko00001,ko00002,ko01000	-	-	-	FumaraseC_C,Lyase_1
gmmutg62447G000020.1	85681.XP_006431023.1	7.59e-11	67.4	COG0328@1|root,2QRR5@2759|Eukaryota,37QNM@33090|Viridiplantae,3GEA8@35493|Streptophyta	35493|Streptophyta	L	isoform X1	-	-	-	-	-	-	-	-	-	-	-	-	Cauli_VI,RVT_3
gmmutg30204G000030.1	7668.SPU_022417-tr	4.21e-16	85.1	KOG3105@1|root,KOG3105@2759|Eukaryota,38DQS@33154|Opisthokonta,3BK20@33208|Metazoa,3CYN0@33213|Bilateria	33208|Metazoa	S	Jerky protein homolog-like	-	-	-	-	-	-	-	-	-	-	-	-	DDE_1,HTH_Tnp_Tc5
gmmutg138582G000010.1	1101191.KI912577_gene3112	3.14e-240	672	COG0554@1|root,COG0554@2|Bacteria,1MUP7@1224|Proteobacteria,2TRD7@28211|Alphaproteobacteria,1JRY8@119045|Methylobacteriaceae	28211|Alphaproteobacteria	F	Key enzyme in the regulation of glycerol uptake and metabolism. Catalyzes the phosphorylation of glycerol to yield sn- glycerol 3-phosphate	glpK	GO:0003674,GO:0003824,GO:0004370,GO:0005975,GO:0006066,GO:0006071,GO:0006793,GO:0006796,GO:0008150,GO:0008152,GO:0009987,GO:0016301,GO:0016310,GO:0016740,GO:0016772,GO:0016773,GO:0019400,GO:0019751,GO:0044237,GO:0044238,GO:0044262,GO:0044281,GO:0071704,GO:1901615	2.7.1.30	ko:K00864	ko00561,ko01100,ko03320,ko04626,map00561,map01100,map03320,map04626	-	R00847	RC00002,RC00017	ko00000,ko00001,ko01000,ko04147	-	-	-	FGGY_C,FGGY_N
gmmutg45074G000020.1	88036.EFJ10929	0	946	KOG1420@1|root,KOG1420@2759|Eukaryota,37WGE@33090|Viridiplantae	33090|Viridiplantae	PT	large conductance calcium-activated potassium channel activity	-	-	-	-	-	-	-	-	-	-	-	-	BK_channel_a,Ion_trans_2
gmmutg58815G000030.1	88036.EFJ25888	3.11e-100	332	KOG1420@1|root,KOG1420@2759|Eukaryota,37WGE@33090|Viridiplantae	33090|Viridiplantae	PT	large conductance calcium-activated potassium channel activity	-	-	-	-	-	-	-	-	-	-	-	-	BK_channel_a,Ion_trans_2
MSTRG.34009.1.p1	391625.PPSIR1_23154	2.5e-193	557	COG0189@1|root,COG0189@2|Bacteria,1NU0N@1224|Proteobacteria,42YEU@68525|delta/epsilon subdivisions,2WUMK@28221|Deltaproteobacteria	28221|Deltaproteobacteria	HJ	ligase activity	-	-	-	-	-	-	-	-	-	-	-	-	-
STRG.28591.1.p1	391625.PPSIR1_23154	2.5e-193	557	COG0189@1|root,COG0189@2|Bacteria,1NU0N@1224|Proteobacteria,42YEU@68525|delta/epsilon subdivisions,2WUMK@28221|Deltaproteobacteria	28221|Deltaproteobacteria	HJ	ligase activity	-	-	-	-	-	-	-	-	-	-	-	-	-
gmmutg1267G000020.1	373994.Riv7116_0773	1.79e-75	245	COG0037@1|root,COG0037@2|Bacteria,1G11T@1117|Cyanobacteria,1HK5B@1161|Nostocales	1117|Cyanobacteria	D	Ligates lysine onto the cytidine present at position 34 of the AUA codon-specific tRNA(Ile) that contains the anticodon CAU, in an ATP-dependent manner. Cytidine is converted to lysidine, thus changing the amino acid specificity of the tRNA from methionine to isoleucine	tilS	-	6.3.4.19	ko:K04075	-	-	R09597	RC02633,RC02634	ko00000,ko01000,ko03016	-	-	-	ATP_bind_3,TilS
MSTRG.41217.1.p1	3218.PP1S98_156V6.1	5.18e-136	408	COG0763@1|root,2SNGR@2759|Eukaryota	2759|Eukaryota	M	Lipid-A-disaccharide synthetase	-	-	2.4.1.182	ko:K00748	ko00540,ko01100,map00540,map01100	M00060	R04606	RC00005,RC00059	ko00000,ko00001,ko00002,ko01000,ko01003,ko01005	-	GT19	-	LpxB
STRG.1616.1.p1	3218.PP1S98_156V6.1	5.18e-136	408	COG0763@1|root,2SNGR@2759|Eukaryota	2759|Eukaryota	M	Lipid-A-disaccharide synthetase	-	-	2.4.1.182	ko:K00748	ko00540,ko01100,map00540,map01100	M00060	R04606	RC00005,RC00059	ko00000,ko00001,ko00002,ko01000,ko01003,ko01005	-	GT19	-	LpxB
gmmutg169449G000030.1	1096546.WYO_0025	1.84e-41	138	COG0100@1|root,COG0100@2|Bacteria,1RD0A@1224|Proteobacteria,2U717@28211|Alphaproteobacteria,1JUI5@119045|Methylobacteriaceae	28211|Alphaproteobacteria	J	Located on the platform of the 30S subunit, it bridges several disparate RNA helices of the 16S rRNA. Forms part of the Shine-Dalgarno cleft in the 70S ribosome	rpsK	GO:0000028,GO:0000462,GO:0003674,GO:0003676,GO:0003723,GO:0003729,GO:0003735,GO:0005198,GO:0005488,GO:0005575,GO:0005622,GO:0005623,GO:0005737,GO:0005829,GO:0005840,GO:0006139,GO:0006364,GO:0006396,GO:0006412,GO:0006518,GO:0006725,GO:0006807,GO:0006996,GO:0008150,GO:0008152,GO:0009058,GO:0009059,GO:0009987,GO:0010467,GO:0015935,GO:0016043,GO:0016070,GO:0016072,GO:0019538,GO:0019843,GO:0022607,GO:…	-	ko:K02948	ko03010,map03010	M00178,M00179	-	-	br01610,ko00000,ko00001,ko00002,ko03011	-	-	-	Ribosomal_S11
gmmutg165707G000010.1	1114964.L485_20255	1.38e-295	810	COG0499@1|root,COG0499@2|Bacteria,1MUQ2@1224|Proteobacteria,2TSJY@28211|Alphaproteobacteria,2K0R8@204457|Sphingomonadales	204457|Sphingomonadales	H	May play a key role in the regulation of the intracellular concentration of adenosylhomocysteine	ahcY	-	3.3.1.1	ko:K01251	ko00270,ko01100,map00270,map01100	M00035	R00192,R04936	RC00056,RC00069,RC01161,RC01243	ko00000,ko00001,ko00002,ko01000,ko01009,ko04147	-	-	-	AdoHcyase,AdoHcyase_NAD
gmmutg322526G000010.1	1096546.WYO_4674	9.89e-249	691	COG0499@1|root,COG0499@2|Bacteria,1MUQ2@1224|Proteobacteria,2TSJY@28211|Alphaproteobacteria,1JSF0@119045|Methylobacteriaceae	28211|Alphaproteobacteria	H	May play a key role in the regulation of the intracellular concentration of adenosylhomocysteine	ahcY	GO:0000096,GO:0003674,GO:0003824,GO:0004013,GO:0005575,GO:0005622,GO:0005623,GO:0005737,GO:0005829,GO:0006082,GO:0006139,GO:0006520,GO:0006534,GO:0006555,GO:0006575,GO:0006725,GO:0006732,GO:0006790,GO:0006807,GO:0008150,GO:0008152,GO:0009066,GO:0009069,GO:0009116,GO:0009119,GO:0009987,GO:0016787,GO:0016801,GO:0016802,GO:0017144,GO:0019752,GO:0033353,GO:0034641,GO:0042278,GO:0043436,GO:0044237,GO:…	3.3.1.1	ko:K01251	ko00270,ko01100,map00270,map01100	M00035	R00192,R04936	RC00056,RC00069,RC01161,RC01243	ko00000,ko00001,ko00002,ko01000,ko01009,ko04147	-	-	-	AdoHcyase,AdoHcyase_NAD
gmmutg208G000010.1	221103.XP_007847401.1	2.55e-35	133	28M6I@1|root,2QTPD@2759|Eukaryota,3A2D5@33154|Opisthokonta,3P32G@4751|Fungi,3V61C@5204|Basidiomycota,22804@155619|Agaricomycetes,3W8TW@5338|Agaricales	4751|Fungi	S	Metal dependent phosphohydrolases with conserved 'HD' motif.	-	GO:0003674,GO:0003824,GO:0006805,GO:0006807,GO:0008150,GO:0008152,GO:0009410,GO:0009987,GO:0016829,GO:0016835,GO:0016836,GO:0018820,GO:0018890,GO:0042221,GO:0044237,GO:0050896,GO:0050898,GO:0051716,GO:0070887,GO:0071466,GO:0071704,GO:1901564	4.2.1.69	ko:K06035	ko00791,ko01120,map00791,map01120	-	R00778	RC00381	ko00000,ko00001,ko01000	-	-	-	HD
gmmutg8175G000060.1	3218.PP1S30_232V6.1	6.44e-63	198	COG0500@1|root,2S237@2759|Eukaryota,380UD@33090|Viridiplantae	33090|Viridiplantae	Q	methyltransferase activity	-	-	-	-	-	-	-	-	-	-	-	-	Methyltransf_25
gmmutg109260G000010.1	88036.EFJ28899	1.9e-54	182	COG4122@1|root,KOG1663@2759|Eukaryota,37WV9@33090|Viridiplantae,3GQXR@35493|Streptophyta	35493|Streptophyta	Q	Methyltransferase domain	-	-	2.1.1.6	ko:K00545	ko00140,ko00350,ko00965,ko01100,ko04728,map00140,map00350,map00965,map01100,map04728	-	R02534,R02920,R03304,R04301,R04762,R04764,R04881,R04887	RC00003,RC00392	ko00000,ko00001,ko01000,ko04147	-	-	-	-
gmmutg114910G000010.1	88036.EFJ28899	1.51e-55	184	COG4122@1|root,KOG1663@2759|Eukaryota,37WV9@33090|Viridiplantae,3GQXR@35493|Streptophyta	35493|Streptophyta	Q	Methyltransferase domain	-	-	2.1.1.6	ko:K00545	ko00140,ko00350,ko00965,ko01100,ko04728,map00140,map00350,map00965,map01100,map04728	-	R02534,R02920,R03304,R04301,R04762,R04764,R04881,R04887	RC00003,RC00392	ko00000,ko00001,ko01000,ko04147	-	-	-	-
gmmutg147612G000010.1	3218.PP1S89_79V6.1	2.6e-21	97.8	COG4122@1|root,KOG1663@2759|Eukaryota,37WV9@33090|Viridiplantae,3GPNE@35493|Streptophyta	35493|Streptophyta	Q	Methyltransferase domain	-	-	2.1.1.6	ko:K00545	ko00140,ko00350,ko00965,ko01100,ko04728,map00140,map00350,map00965,map01100,map04728	-	R02534,R02920,R03304,R04301,R04762,R04764,R04881,R04887	RC00003,RC00392	ko00000,ko00001,ko01000,ko04147	-	-	-	Methyltransf_3
gmmutg15864G000010.1	88036.EFJ28899	1.38e-49	167	COG4122@1|root,KOG1663@2759|Eukaryota,37WV9@33090|Viridiplantae,3GQXR@35493|Streptophyta	35493|Streptophyta	Q	Methyltransferase domain	-	-	2.1.1.6	ko:K00545	ko00140,ko00350,ko00965,ko01100,ko04728,map00140,map00350,map00965,map01100,map04728	-	R02534,R02920,R03304,R04301,R04762,R04764,R04881,R04887	RC00003,RC00392	ko00000,ko00001,ko01000,ko04147	-	-	-	-
gmmutg15864G000020.1	88036.EFJ28899	1.01e-79	246	COG4122@1|root,KOG1663@2759|Eukaryota,37WV9@33090|Viridiplantae,3GQXR@35493|Streptophyta	35493|Streptophyta	Q	Methyltransferase domain	-	-	2.1.1.6	ko:K00545	ko00140,ko00350,ko00965,ko01100,ko04728,map00140,map00350,map00965,map01100,map04728	-	R02534,R02920,R03304,R04301,R04762,R04764,R04881,R04887	RC00003,RC00392	ko00000,ko00001,ko01000,ko04147	-	-	-	-
gmmutg17159G000010.2	88036.EFJ28899	2.59e-61	201	COG4122@1|root,KOG1663@2759|Eukaryota,37WV9@33090|Viridiplantae,3GQXR@35493|Streptophyta	35493|Streptophyta	Q	Methyltransferase domain	-	-	2.1.1.6	ko:K00545	ko00140,ko00350,ko00965,ko01100,ko04728,map00140,map00350,map00965,map01100,map04728	-	R02534,R02920,R03304,R04301,R04762,R04764,R04881,R04887	RC00003,RC00392	ko00000,ko00001,ko01000,ko04147	-	-	-	-
gmmutg17205G000010.1	88036.EFJ28899	5.02e-57	188	COG4122@1|root,KOG1663@2759|Eukaryota,37WV9@33090|Viridiplantae,3GQXR@35493|Streptophyta	35493|Streptophyta	Q	Methyltransferase domain	-	-	2.1.1.6	ko:K00545	ko00140,ko00350,ko00965,ko01100,ko04728,map00140,map00350,map00965,map01100,map04728	-	R02534,R02920,R03304,R04301,R04762,R04764,R04881,R04887	RC00003,RC00392	ko00000,ko00001,ko01000,ko04147	-	-	-	-
gmmutg17205G000020.4	88036.EFJ28899	7.97e-56	186	COG4122@1|root,KOG1663@2759|Eukaryota,37WV9@33090|Viridiplantae,3GQXR@35493|Streptophyta	35493|Streptophyta	Q	Methyltransferase domain	-	-	2.1.1.6	ko:K00545	ko00140,ko00350,ko00965,ko01100,ko04728,map00140,map00350,map00965,map01100,map04728	-	R02534,R02920,R03304,R04301,R04762,R04764,R04881,R04887	RC00003,RC00392	ko00000,ko00001,ko01000,ko04147	-	-	-	-
gmmutg1767G000070.1	88036.EFJ05621	2.86e-81	250	COG4122@1|root,KOG1663@2759|Eukaryota,37WV9@33090|Viridiplantae,3GQXR@35493|Streptophyta	33090|Viridiplantae	Q	Methyltransferase domain	-	-	2.1.1.6	ko:K00545	ko00140,ko00350,ko00965,ko01100,ko04728,map00140,map00350,map00965,map01100,map04728	-	R02534,R02920,R03304,R04301,R04762,R04764,R04881,R04887	RC00003,RC00392	ko00000,ko00001,ko01000,ko04147	-	-	-	Methyltransf_3
gmmutg20454G000010.1	88036.EFJ28899	3.55e-57	189	COG4122@1|root,KOG1663@2759|Eukaryota,37WV9@33090|Viridiplantae,3GQXR@35493|Streptophyta	35493|Streptophyta	Q	Methyltransferase domain	-	-	2.1.1.6	ko:K00545	ko00140,ko00350,ko00965,ko01100,ko04728,map00140,map00350,map00965,map01100,map04728	-	R02534,R02920,R03304,R04301,R04762,R04764,R04881,R04887	RC00003,RC00392	ko00000,ko00001,ko01000,ko04147	-	-	-	-
gmmutg20454G000020.1	88036.EFJ28899	7.11e-57	188	COG4122@1|root,KOG1663@2759|Eukaryota,37WV9@33090|Viridiplantae,3GQXR@35493|Streptophyta	35493|Streptophyta	Q	Methyltransferase domain	-	-	2.1.1.6	ko:K00545	ko00140,ko00350,ko00965,ko01100,ko04728,map00140,map00350,map00965,map01100,map04728	-	R02534,R02920,R03304,R04301,R04762,R04764,R04881,R04887	RC00003,RC00392	ko00000,ko00001,ko01000,ko04147	-	-	-	-
gmmutg2092G000010.2	88036.EFJ28899	1.52e-65	211	COG4122@1|root,KOG1663@2759|Eukaryota,37WV9@33090|Viridiplantae,3GQXR@35493|Streptophyta	35493|Streptophyta	Q	Methyltransferase domain	-	-	2.1.1.6	ko:K00545	ko00140,ko00350,ko00965,ko01100,ko04728,map00140,map00350,map00965,map01100,map04728	-	R02534,R02920,R03304,R04301,R04762,R04764,R04881,R04887	RC00003,RC00392	ko00000,ko00001,ko01000,ko04147	-	-	-	-
gmmutg21032G000010.1	88036.EFJ28899	5.84e-63	204	COG4122@1|root,KOG1663@2759|Eukaryota,37WV9@33090|Viridiplantae,3GQXR@35493|Streptophyta	35493|Streptophyta	Q	Methyltransferase domain	-	-	2.1.1.6	ko:K00545	ko00140,ko00350,ko00965,ko01100,ko04728,map00140,map00350,map00965,map01100,map04728	-	R02534,R02920,R03304,R04301,R04762,R04764,R04881,R04887	RC00003,RC00392	ko00000,ko00001,ko01000,ko04147	-	-	-	-
gmmutg21032G000020.2	88036.EFJ05621	2.67e-68	218	COG4122@1|root,KOG1663@2759|Eukaryota,37WV9@33090|Viridiplantae,3GQXR@35493|Streptophyta	33090|Viridiplantae	Q	Methyltransferase domain	-	-	2.1.1.6	ko:K00545	ko00140,ko00350,ko00965,ko01100,ko04728,map00140,map00350,map00965,map01100,map04728	-	R02534,R02920,R03304,R04301,R04762,R04764,R04881,R04887	RC00003,RC00392	ko00000,ko00001,ko01000,ko04147	-	-	-	Methyltransf_3
gmmutg22408G000010.1	88036.EFJ28899	1.51e-55	184	COG4122@1|root,KOG1663@2759|Eukaryota,37WV9@33090|Viridiplantae,3GQXR@35493|Streptophyta	35493|Streptophyta	Q	Methyltransferase domain	-	-	2.1.1.6	ko:K00545	ko00140,ko00350,ko00965,ko01100,ko04728,map00140,map00350,map00965,map01100,map04728	-	R02534,R02920,R03304,R04301,R04762,R04764,R04881,R04887	RC00003,RC00392	ko00000,ko00001,ko01000,ko04147	-	-	-	-
gmmutg25781G000010.1	88036.EFJ28899	1.69e-66	213	COG4122@1|root,KOG1663@2759|Eukaryota,37WV9@33090|Viridiplantae,3GQXR@35493|Streptophyta	35493|Streptophyta	Q	Methyltransferase domain	-	-	2.1.1.6	ko:K00545	ko00140,ko00350,ko00965,ko01100,ko04728,map00140,map00350,map00965,map01100,map04728	-	R02534,R02920,R03304,R04301,R04762,R04764,R04881,R04887	RC00003,RC00392	ko00000,ko00001,ko01000,ko04147	-	-	-	-
gmmutg25781G000020.2	88036.EFJ05621	7.7e-67	215	COG4122@1|root,KOG1663@2759|Eukaryota,37WV9@33090|Viridiplantae,3GQXR@35493|Streptophyta	33090|Viridiplantae	Q	Methyltransferase domain	-	-	2.1.1.6	ko:K00545	ko00140,ko00350,ko00965,ko01100,ko04728,map00140,map00350,map00965,map01100,map04728	-	R02534,R02920,R03304,R04301,R04762,R04764,R04881,R04887	RC00003,RC00392	ko00000,ko00001,ko01000,ko04147	-	-	-	Methyltransf_3
gmmutg30575G000010.1	88036.EFJ05621	3.86e-71	224	COG4122@1|root,KOG1663@2759|Eukaryota,37WV9@33090|Viridiplantae,3GQXR@35493|Streptophyta	33090|Viridiplantae	Q	Methyltransferase domain	-	-	2.1.1.6	ko:K00545	ko00140,ko00350,ko00965,ko01100,ko04728,map00140,map00350,map00965,map01100,map04728	-	R02534,R02920,R03304,R04301,R04762,R04764,R04881,R04887	RC00003,RC00392	ko00000,ko00001,ko01000,ko04147	-	-	-	Methyltransf_3
gmmutg3839G000010.1	88036.EFJ05621	6.31e-62	202	COG4122@1|root,KOG1663@2759|Eukaryota,37WV9@33090|Viridiplantae,3GQXR@35493|Streptophyta	33090|Viridiplantae	Q	Methyltransferase domain	-	-	2.1.1.6	ko:K00545	ko00140,ko00350,ko00965,ko01100,ko04728,map00140,map00350,map00965,map01100,map04728	-	R02534,R02920,R03304,R04301,R04762,R04764,R04881,R04887	RC00003,RC00392	ko00000,ko00001,ko01000,ko04147	-	-	-	Methyltransf_3
gmmutg3839G000020.2	88036.EFJ05621	1.38e-63	206	COG4122@1|root,KOG1663@2759|Eukaryota,37WV9@33090|Viridiplantae,3GQXR@35493|Streptophyta	33090|Viridiplantae	Q	Methyltransferase domain	-	-	2.1.1.6	ko:K00545	ko00140,ko00350,ko00965,ko01100,ko04728,map00140,map00350,map00965,map01100,map04728	-	R02534,R02920,R03304,R04301,R04762,R04764,R04881,R04887	RC00003,RC00392	ko00000,ko00001,ko01000,ko04147	-	-	-	Methyltransf_3
gmmutg442320G000010.1	88036.EFJ28899	1.14e-55	185	COG4122@1|root,KOG1663@2759|Eukaryota,37WV9@33090|Viridiplantae,3GQXR@35493|Streptophyta	35493|Streptophyta	Q	Methyltransferase domain	-	-	2.1.1.6	ko:K00545	ko00140,ko00350,ko00965,ko01100,ko04728,map00140,map00350,map00965,map01100,map04728	-	R02534,R02920,R03304,R04301,R04762,R04764,R04881,R04887	RC00003,RC00392	ko00000,ko00001,ko01000,ko04147	-	-	-	-
gmmutg5674G000010.2	88036.EFJ28899	7.57e-66	211	COG4122@1|root,KOG1663@2759|Eukaryota,37WV9@33090|Viridiplantae,3GQXR@35493|Streptophyta	35493|Streptophyta	Q	Methyltransferase domain	-	-	2.1.1.6	ko:K00545	ko00140,ko00350,ko00965,ko01100,ko04728,map00140,map00350,map00965,map01100,map04728	-	R02534,R02920,R03304,R04301,R04762,R04764,R04881,R04887	RC00003,RC00392	ko00000,ko00001,ko01000,ko04147	-	-	-	-
gmmutg8085G000010.1	88036.EFJ28899	2.75e-67	214	COG4122@1|root,KOG1663@2759|Eukaryota,37WV9@33090|Viridiplantae,3GQXR@35493|Streptophyta	35493|Streptophyta	Q	Methyltransferase domain	-	-	2.1.1.6	ko:K00545	ko00140,ko00350,ko00965,ko01100,ko04728,map00140,map00350,map00965,map01100,map04728	-	R02534,R02920,R03304,R04301,R04762,R04764,R04881,R04887	RC00003,RC00392	ko00000,ko00001,ko01000,ko04147	-	-	-	-
gmmutg8085G000020.1	88036.EFJ05621	1e-45	159	COG4122@1|root,KOG1663@2759|Eukaryota,37WV9@33090|Viridiplantae,3GQXR@35493|Streptophyta	33090|Viridiplantae	Q	Methyltransferase domain	-	-	2.1.1.6	ko:K00545	ko00140,ko00350,ko00965,ko01100,ko04728,map00140,map00350,map00965,map01100,map04728	-	R02534,R02920,R03304,R04301,R04762,R04764,R04881,R04887	RC00003,RC00392	ko00000,ko00001,ko01000,ko04147	-	-	-	Methyltransf_3
MSTRG.16172.1.p1	88036.EFJ28899	3.55e-57	189	COG4122@1|root,KOG1663@2759|Eukaryota,37WV9@33090|Viridiplantae,3GQXR@35493|Streptophyta	35493|Streptophyta	Q	Methyltransferase domain	-	-	2.1.1.6	ko:K00545	ko00140,ko00350,ko00965,ko01100,ko04728,map00140,map00350,map00965,map01100,map04728	-	R02534,R02920,R03304,R04301,R04762,R04764,R04881,R04887	RC00003,RC00392	ko00000,ko00001,ko01000,ko04147	-	-	-	-
STRG.20824.1.p1	88036.EFJ05621	1.13e-27	108	COG4122@1|root,KOG1663@2759|Eukaryota,37WV9@33090|Viridiplantae,3GQXR@35493|Streptophyta	33090|Viridiplantae	Q	Methyltransferase domain	-	-	2.1.1.6	ko:K00545	ko00140,ko00350,ko00965,ko01100,ko04728,map00140,map00350,map00965,map01100,map04728	-	R02534,R02920,R03304,R04301,R04762,R04764,R04881,R04887	RC00003,RC00392	ko00000,ko00001,ko01000,ko04147	-	-	-	Methyltransf_3
STRG.20829.1.p1	88036.EFJ19678	1.31e-38	138	COG4122@1|root,KOG1663@2759|Eukaryota,37WV9@33090|Viridiplantae,3GPNE@35493|Streptophyta	35493|Streptophyta	Q	Methyltransferase domain	-	-	2.1.1.6	ko:K00545	ko00140,ko00350,ko00965,ko01100,ko04728,map00140,map00350,map00965,map01100,map04728	-	R02534,R02920,R03304,R04301,R04762,R04764,R04881,R04887	RC00003,RC00392	ko00000,ko00001,ko01000,ko04147	-	-	-	Methyltransf_3
STRG.17435.1.p1	6087.XP_002157234.2	4.16e-43	171	COG5059@1|root,KOG0244@2759|Eukaryota,38CGP@33154|Opisthokonta,3BCNH@33208|Metazoa	33208|Metazoa	Z	microtubule motor activity	KIF21B	GO:0003674,GO:0003774,GO:0003777,GO:0003824,GO:0005575,GO:0005622,GO:0005623,GO:0005737,GO:0005829,GO:0005856,GO:0005871,GO:0005875,GO:0005886,GO:0006928,GO:0007017,GO:0007018,GO:0008150,GO:0009987,GO:0015630,GO:0016020,GO:0016462,GO:0016787,GO:0016817,GO:0016818,GO:0016887,GO:0017111,GO:0032991,GO:0043226,GO:0043228,GO:0043229,GO:0043232,GO:0044422,GO:0044424,GO:0044430,GO:0044444,GO:0044446,GO:…	-	ko:K10395	-	-	-	-	ko00000,ko04812	-	-	-	Kinesin,WD40
gmmutg5187G000040.1	3712.Bo3g019830.1	3.47e-07	57.8	COG2801@1|root,KOG0017@2759|Eukaryota,37THH@33090|Viridiplantae,3GG2K@35493|Streptophyta	35493|Streptophyta	O	Mitochondrial protein	-	-	-	-	-	-	-	-	-	-	-	-	RVT_2,Retrotran_gag_2,gag_pre-integrs,rve
gmmutg2223G000190.1	3218.PP1S39_368V6.1	8.02e-79	248	2AKTQ@1|root,2RZA9@2759|Eukaryota,37RZR@33090|Viridiplantae,3GHGX@35493|Streptophyta	35493|Streptophyta	O	Mitogen-activated protein kinase kinase kinase	-	GO:0000165,GO:0000186,GO:0000209,GO:0001932,GO:0001934,GO:0003674,GO:0003824,GO:0004672,GO:0004674,GO:0004706,GO:0004709,GO:0004842,GO:0005488,GO:0005515,GO:0005575,GO:0005622,GO:0005623,GO:0005737,GO:0006355,GO:0006357,GO:0006464,GO:0006468,GO:0006508,GO:0006511,GO:0006793,GO:0006796,GO:0006807,GO:0006950,GO:0006970,GO:0007154,GO:0007165,GO:0007254,GO:0007256,GO:0007346,GO:0008150,GO:0008152,GO:…	-	-	-	-	-	-	-	-	-	-	SWIM,zf-RING_2
gmmutg9479G000030.3	936053.I1C544	4.48e-32	135	2DIAT@1|root,2S5Y9@2759|Eukaryota,3A7BT@33154|Opisthokonta,3P5G3@4751|Fungi,1GTTD@112252|Fungi incertae sedis	4751|Fungi	S	Mortierella verticillata NRRL 6337	-	-	-	-	-	-	-	-	-	-	-	-	-
gmmutg9479G000040.1	936053.I1C544	6.71e-34	140	2DIAT@1|root,2S5Y9@2759|Eukaryota,3A7BT@33154|Opisthokonta,3P5G3@4751|Fungi,1GTTD@112252|Fungi incertae sedis	4751|Fungi	S	Mortierella verticillata NRRL 6337	-	-	-	-	-	-	-	-	-	-	-	-	-
STRG.11160.1.p1	42345.XP_008789537.1	5.79e-165	489	COG0770@1|root,2QT6H@2759|Eukaryota,37S1Q@33090|Viridiplantae,3GFHZ@35493|Streptophyta	35493|Streptophyta	M	Mur ligase family, glutamate ligase domain	-	-	-	-	-	-	-	-	-	-	-	-	Mur_ligase_C,Mur_ligase_M
STRG.22983.1.p1	4432.XP_010248650.1	1.16e-150	458	COG0728@1|root,2RAM5@2759|Eukaryota,37S7G@33090|Viridiplantae,3GHKK@35493|Streptophyta	35493|Streptophyta	S	MviN-like protein	-	-	-	-	-	-	-	-	-	-	-	-	MVIN
gmmutg165707G000120.1	685778.AORL01000019_gene1890	6.84e-148	424	COG2084@1|root,COG2084@2|Bacteria,1MUGU@1224|Proteobacteria,2TT50@28211|Alphaproteobacteria,2K8WT@204457|Sphingomonadales	204457|Sphingomonadales	I	NAD-binding of NADP-dependent 3-hydroxyisobutyrate dehydrogenase	-	-	-	-	-	-	-	-	-	-	-	-	NAD_binding_11,NAD_binding_2
gmmutg162516G000020.1	1549858.MC45_16300	1.05e-185	521	COG0604@1|root,COG0604@2|Bacteria,1MX8A@1224|Proteobacteria,2TR1J@28211|Alphaproteobacteria,2K115@204457|Sphingomonadales	204457|Sphingomonadales	C	NADPH quinone	-	-	-	-	-	-	-	-	-	-	-	-	ADH_N,ADH_zinc_N,ADH_zinc_N_2
gmmutg1770G000310.1	34740.HMEL014656-PA	1.76e-25	105	28NKG@1|root,2QV65@2759|Eukaryota,39UXP@33154|Opisthokonta,3BNIW@33208|Metazoa,3CRBT@33213|Bilateria	33208|Metazoa	S	NAD-specific glutamate dehydrogenase	-	-	-	-	-	-	-	-	-	-	-	-	NAD-GH
gmmutg163185G000060.1	1112212.JH584235_gene2653	2.54e-185	517	COG0388@1|root,COG0388@2|Bacteria,1MXG5@1224|Proteobacteria,2TVCS@28211|Alphaproteobacteria,2K0V3@204457|Sphingomonadales	204457|Sphingomonadales	S	N-carbamoylputrescine amidase	aguB	-	3.5.1.53	ko:K12251	ko00330,ko01100,map00330,map01100	-	R01152	RC00096	ko00000,ko00001,ko01000	-	-	-	CN_hydrolase
gmmutg166361G000060.2	1112212.JH584235_gene451	1.04e-253	703	COG1894@1|root,COG1894@2|Bacteria,1MV8F@1224|Proteobacteria,2TRAH@28211|Alphaproteobacteria,2JZYB@204457|Sphingomonadales	204457|Sphingomonadales	C	NDH-1 shuttles electrons from NADH, via FMN and iron- sulfur (Fe-S) centers, to quinones in the respiratory chain	nuoF	-	1.6.5.3	ko:K00335	ko00190,ko01100,map00190,map01100	M00144	R11945	RC00061	ko00000,ko00001,ko00002,ko01000	3.D.1	-	-	Complex1_51K,NADH_4Fe-4S,SLBB
gmmutg166361G000050.1	1470591.BW41_00391	3.79e-265	730	COG0649@1|root,COG0649@2|Bacteria,1MVIN@1224|Proteobacteria,2TQZ0@28211|Alphaproteobacteria,2K0QX@204457|Sphingomonadales	204457|Sphingomonadales	C	NDH-1 shuttles electrons from NADH, via FMN and iron- sulfur (Fe-S) centers, to quinones in the respiratory chain. The immediate electron acceptor for the enzyme in this species is believed to be ubiquinone. Couples the redox reaction to proton translocation (for every two electrons transferred, four hydrogen ions are translocated across the cytoplasmic membrane), and thus conserves the redox ene…	nuoD	-	1.6.5.3	ko:K00333	ko00190,ko01100,map00190,map01100	M00144	R11945	RC00061	ko00000,ko00001,ko00002,ko01000	3.D.1	-	-	Complex1_49kDa
gmmutg6141G000080.1	13333.ERM95865	5.81e-41	156	KOG1952@1|root,KOG1952@2759|Eukaryota,37JHP@33090|Viridiplantae,3GE3T@35493|Streptophyta	35493|Streptophyta	O	NF-X1-type zinc finger protein	-	GO:0000122,GO:0000976,GO:0000977,GO:0000981,GO:0000982,GO:0001012,GO:0001067,GO:0001078,GO:0001227,GO:0003674,GO:0003676,GO:0003677,GO:0003690,GO:0003700,GO:0003723,GO:0003729,GO:0005488,GO:0005575,GO:0005622,GO:0005623,GO:0005634,GO:0006082,GO:0006139,GO:0006351,GO:0006355,GO:0006357,GO:0006366,GO:0006725,GO:0006807,GO:0006950,GO:0006952,GO:0006970,GO:0008150,GO:0008152,GO:0009058,GO:0009059,GO:…	-	ko:K12236	ko05165,map05165	-	-	-	ko00000,ko00001,ko03000,ko04121	-	-	-	K_trans,R3H,zf-NF-X1
gmmutg2586G000370.1	9986.ENSOCUP00000020819	8.54e-100	366	COG1112@1|root,KOG1807@2759|Eukaryota,38E0G@33154|Opisthokonta,3BCP1@33208|Metazoa,3CT3Y@33213|Bilateria,4873A@7711|Chordata,48YFD@7742|Vertebrata,3J2I4@40674|Mammalia,35C5V@314146|Euarchontoglires	33208|Metazoa	L	NFX1-type zinc finger-containing protein 1	ZNFX1	GO:0000981,GO:0003674,GO:0003700,GO:0006355,GO:0006357,GO:0008150,GO:0009889,GO:0010468,GO:0010556,GO:0019219,GO:0019222,GO:0031323,GO:0031326,GO:0050789,GO:0050794,GO:0051171,GO:0051252,GO:0060255,GO:0065007,GO:0080090,GO:0140110,GO:1903506,GO:2000112,GO:2001141	-	ko:K21626	-	-	-	-	ko00000,ko03000	-	-	-	AAA_11,AAA_12
MSTRG.21610.1.p1	9986.ENSOCUP00000020819	8.54e-100	366	COG1112@1|root,KOG1807@2759|Eukaryota,38E0G@33154|Opisthokonta,3BCP1@33208|Metazoa,3CT3Y@33213|Bilateria,4873A@7711|Chordata,48YFD@7742|Vertebrata,3J2I4@40674|Mammalia,35C5V@314146|Euarchontoglires	33208|Metazoa	L	NFX1-type zinc finger-containing protein 1	ZNFX1	GO:0000981,GO:0003674,GO:0003700,GO:0006355,GO:0006357,GO:0008150,GO:0009889,GO:0010468,GO:0010556,GO:0019219,GO:0019222,GO:0031323,GO:0031326,GO:0050789,GO:0050794,GO:0051171,GO:0051252,GO:0060255,GO:0065007,GO:0080090,GO:0140110,GO:1903506,GO:2000112,GO:2001141	-	ko:K21626	-	-	-	-	ko00000,ko03000	-	-	-	AAA_11,AAA_12
STRG.6382.1.p1	9986.ENSOCUP00000020819	8.54e-100	366	COG1112@1|root,KOG1807@2759|Eukaryota,38E0G@33154|Opisthokonta,3BCP1@33208|Metazoa,3CT3Y@33213|Bilateria,4873A@7711|Chordata,48YFD@7742|Vertebrata,3J2I4@40674|Mammalia,35C5V@314146|Euarchontoglires	33208|Metazoa	L	NFX1-type zinc finger-containing protein 1	ZNFX1	GO:0000981,GO:0003674,GO:0003700,GO:0006355,GO:0006357,GO:0008150,GO:0009889,GO:0010468,GO:0010556,GO:0019219,GO:0019222,GO:0031323,GO:0031326,GO:0050789,GO:0050794,GO:0051171,GO:0051252,GO:0060255,GO:0065007,GO:0080090,GO:0140110,GO:1903506,GO:2000112,GO:2001141	-	ko:K21626	-	-	-	-	ko00000,ko03000	-	-	-	AAA_11,AAA_12
gmmutg2964G000030.1	3218.PP1S287_23V6.1	0	1075	KOG1933@1|root,KOG1933@2759|Eukaryota,37NP9@33090|Viridiplantae,3GBKP@35493|Streptophyta	33090|Viridiplantae	I	Niemann-Pick C1	-	-	-	ko:K11101,ko:K12385	ko04142,ko04340,ko04979,ko05200,ko05217,map04142,map04340,map04979,map05200,map05217	-	-	-	ko00000,ko00001,ko02000	2.A.6.6	-	-	NPC1_N,Patched,Sterol-sensing
STRG.7097.1.p1	3218.PP1S287_23V6.1	1.53e-106	343	KOG1933@1|root,KOG1933@2759|Eukaryota,37NP9@33090|Viridiplantae,3GBKP@35493|Streptophyta	33090|Viridiplantae	I	Niemann-Pick C1	-	-	-	ko:K11101,ko:K12385	ko04142,ko04340,ko04979,ko05200,ko05217,map04142,map04340,map04979,map05200,map05217	-	-	-	ko00000,ko00001,ko02000	2.A.6.6	-	-	NPC1_N,Patched,Sterol-sensing
STRG.9931.1.p1	88036.EFJ23867	2.44e-72	225	COG0702@1|root,KOG1203@2759|Eukaryota,37ZTX@33090|Viridiplantae,3GPID@35493|Streptophyta	35493|Streptophyta	G	NmrA-like family	-	-	-	-	-	-	-	-	-	-	-	-	NAD_binding_10
gmmutg1767G000130.1	3218.PP1S114_135V6.2	2.68e-143	414	2C2D9@1|root,2QRJT@2759|Eukaryota,37YB6@33090|Viridiplantae	33090|Viridiplantae	S	NOA36 protein	-	-	-	-	-	-	-	-	-	-	-	-	NOA36
gmmutg41312G000020.1	3218.PP1S114_135V6.2	6.61e-144	416	2C2D9@1|root,2QRJT@2759|Eukaryota,37YB6@33090|Viridiplantae	33090|Viridiplantae	S	NOA36 protein	-	-	-	-	-	-	-	-	-	-	-	-	NOA36
STRG.28152.1.p1	3218.PP1S114_135V6.2	6.61e-144	416	2C2D9@1|root,2QRJT@2759|Eukaryota,37YB6@33090|Viridiplantae	33090|Viridiplantae	S	NOA36 protein	-	-	-	-	-	-	-	-	-	-	-	-	NOA36
STRG.4471.1.p1	3218.PP1S114_135V6.2	2.68e-143	414	2C2D9@1|root,2QRJT@2759|Eukaryota,37YB6@33090|Viridiplantae	33090|Viridiplantae	S	NOA36 protein	-	-	-	-	-	-	-	-	-	-	-	-	NOA36
gmmutg201033G000030.1	1120956.JHZK01000019_gene2486	1.37e-158	457	COG0702@1|root,COG0702@2|Bacteria,1REY2@1224|Proteobacteria,2TS22@28211|Alphaproteobacteria	28211|Alphaproteobacteria	GM	Nucleoside-diphosphate-sugar epimerases	-	-	1.3.1.75	ko:K19073	ko00860,ko01100,ko01110,map00860,map01100,map01110	-	R06272,R06896	RC01376	ko00000,ko00001,ko01000	-	-	-	NAD_binding_10
gmmutg12348G000050.1	227086.JGI_V11_47947	1.96e-61	207	COG4716@1|root,2S1KN@2759|Eukaryota	2759|Eukaryota	S	oleate hydratase activity	-	-	-	-	-	-	-	-	-	-	-	-	DUF2236
gmmutg12348G000070.2	227086.JGI_V11_47947	1.37e-65	217	COG4716@1|root,2S1KN@2759|Eukaryota	2759|Eukaryota	S	oleate hydratase activity	-	-	-	-	-	-	-	-	-	-	-	-	DUF2236
gmmutg226667G000020.2	227086.JGI_V11_47947	5.11e-66	217	COG4716@1|root,2S1KN@2759|Eukaryota	2759|Eukaryota	S	oleate hydratase activity	-	-	-	-	-	-	-	-	-	-	-	-	DUF2236
gmmutg253151G000010.2	227086.JGI_V11_47947	5.81e-65	216	COG4716@1|root,2S1KN@2759|Eukaryota	2759|Eukaryota	S	oleate hydratase activity	-	-	-	-	-	-	-	-	-	-	-	-	DUF2236
gmmutg282544G000010.1	227086.JGI_V11_47947	3.12e-41	153	COG4716@1|root,2S1KN@2759|Eukaryota	2759|Eukaryota	S	oleate hydratase activity	-	-	-	-	-	-	-	-	-	-	-	-	DUF2236
gmmutg282544G000020.1	227086.JGI_V11_47947	1.35e-58	199	COG4716@1|root,2S1KN@2759|Eukaryota	2759|Eukaryota	S	oleate hydratase activity	-	-	-	-	-	-	-	-	-	-	-	-	DUF2236
gmmutg40577G000040.1	227086.JGI_V11_47947	2.25e-63	212	COG4716@1|root,2S1KN@2759|Eukaryota	2759|Eukaryota	S	oleate hydratase activity	-	-	-	-	-	-	-	-	-	-	-	-	DUF2236
gmmutg88284G000010.1	227086.JGI_V11_47947	8.18e-69	226	COG4716@1|root,2S1KN@2759|Eukaryota	2759|Eukaryota	S	oleate hydratase activity	-	-	-	-	-	-	-	-	-	-	-	-	DUF2236
gmmutg89670G000010.1	227086.JGI_V11_47947	5.16e-62	208	COG4716@1|root,2S1KN@2759|Eukaryota	2759|Eukaryota	S	oleate hydratase activity	-	-	-	-	-	-	-	-	-	-	-	-	DUF2236
gmmutg96327G000010.1	227086.JGI_V11_47947	1.15e-53	185	COG4716@1|root,2S1KN@2759|Eukaryota	2759|Eukaryota	S	oleate hydratase activity	-	-	-	-	-	-	-	-	-	-	-	-	DUF2236
gmmutg97309G000010.1	227086.JGI_V11_47947	1.09e-60	205	COG4716@1|root,2S1KN@2759|Eukaryota	2759|Eukaryota	S	oleate hydratase activity	-	-	-	-	-	-	-	-	-	-	-	-	DUF2236
MSTRG.18476.4.p1	227086.JGI_V11_47947	8.2e-67	220	COG4716@1|root,2S1KN@2759|Eukaryota	2759|Eukaryota	S	oleate hydratase activity	-	-	-	-	-	-	-	-	-	-	-	-	DUF2236
MSTRG.21111.1.p1	227086.JGI_V11_47947	3.9e-64	213	COG4716@1|root,2S1KN@2759|Eukaryota	2759|Eukaryota	S	oleate hydratase activity	-	-	-	-	-	-	-	-	-	-	-	-	DUF2236
MSTRG.4847.4.p1	227086.JGI_V11_47947	8.91e-63	210	COG4716@1|root,2S1KN@2759|Eukaryota	2759|Eukaryota	S	oleate hydratase activity	-	-	-	-	-	-	-	-	-	-	-	-	DUF2236
gmmutg50204G000020.1	426355.Mrad2831_0940	1.14e-53	168	COG0184@1|root,COG0184@2|Bacteria,1MZ2W@1224|Proteobacteria,2UBRZ@28211|Alphaproteobacteria,1JVF8@119045|Methylobacteriaceae	28211|Alphaproteobacteria	J	One of the primary rRNA binding proteins, it binds directly to 16S rRNA where it helps nucleate assembly of the platform of the 30S subunit by binding and bridging several RNA helices of the 16S rRNA	rpsO	GO:0005575,GO:0005622,GO:0005623,GO:0005737,GO:0005829,GO:0005840,GO:0015935,GO:0022626,GO:0022627,GO:0032991,GO:0043226,GO:0043228,GO:0043229,GO:0043232,GO:0044391,GO:0044422,GO:0044424,GO:0044444,GO:0044445,GO:0044446,GO:0044464,GO:1990904	-	ko:K02956	ko03010,map03010	M00178,M00179	-	-	br01610,ko00000,ko00001,ko00002,ko03011	-	-	-	Ribosomal_S15
gmmutg55163G000010.1	3218.PP1S16_385V6.2	2.74e-41	145	COG0414@1|root,KOG3042@2759|Eukaryota,37KSZ@33090|Viridiplantae,3GGVQ@35493|Streptophyta	35493|Streptophyta	H	Pantoate--beta-alanine	PANC	GO:0000003,GO:0003006,GO:0003674,GO:0003824,GO:0004592,GO:0005488,GO:0005515,GO:0005575,GO:0005622,GO:0005623,GO:0005737,GO:0005829,GO:0006082,GO:0006520,GO:0006573,GO:0006575,GO:0006732,GO:0006766,GO:0006767,GO:0006807,GO:0007275,GO:0008150,GO:0008152,GO:0009058,GO:0009081,GO:0009108,GO:0009110,GO:0009790,GO:0009791,GO:0009793,GO:0009987,GO:0010154,GO:0015939,GO:0015940,GO:0016053,GO:0016874,GO:…	6.3.2.1	ko:K01918	ko00410,ko00770,ko01100,ko01110,map00410,map00770,map01100,map01110	M00119	R02473	RC00096,RC00141	ko00000,ko00001,ko00002,ko01000	-	-	-	Pantoate_ligase
gmmutg28429G000050.1	3218.PP1S4_24V6.2	5.02e-116	360	COG5146@1|root,KOG2201@2759|Eukaryota,37TIC@33090|Viridiplantae,3GHF3@35493|Streptophyta	35493|Streptophyta	H	pantothenate kinase	-	GO:0003674,GO:0003824,GO:0004594,GO:0005575,GO:0005622,GO:0005623,GO:0005737,GO:0005829,GO:0006139,GO:0006163,GO:0006164,GO:0006725,GO:0006732,GO:0006753,GO:0006793,GO:0006796,GO:0006807,GO:0008150,GO:0008152,GO:0009058,GO:0009108,GO:0009117,GO:0009150,GO:0009152,GO:0009165,GO:0009259,GO:0009260,GO:0009987,GO:0015936,GO:0015937,GO:0016301,GO:0016310,GO:0016740,GO:0016772,GO:0016773,GO:0018130,GO:…	2.7.1.33	ko:K09680	ko00770,ko01100,map00770,map01100	M00120	R02971,R03018,R04391	RC00002,RC00017	ko00000,ko00001,ko00002,ko01000	-	-	-	Fumble
gmmutg49232G000010.1	3218.PP1S4_24V6.2	4.93e-104	327	COG5146@1|root,KOG2201@2759|Eukaryota,37TIC@33090|Viridiplantae,3GHF3@35493|Streptophyta	35493|Streptophyta	H	pantothenate kinase	-	GO:0003674,GO:0003824,GO:0004594,GO:0005575,GO:0005622,GO:0005623,GO:0005737,GO:0005829,GO:0006139,GO:0006163,GO:0006164,GO:0006725,GO:0006732,GO:0006753,GO:0006793,GO:0006796,GO:0006807,GO:0008150,GO:0008152,GO:0009058,GO:0009108,GO:0009117,GO:0009150,GO:0009152,GO:0009165,GO:0009259,GO:0009260,GO:0009987,GO:0015936,GO:0015937,GO:0016301,GO:0016310,GO:0016740,GO:0016772,GO:0016773,GO:0018130,GO:…	2.7.1.33	ko:K09680	ko00770,ko01100,map00770,map01100	M00120	R02971,R03018,R04391	RC00002,RC00017	ko00000,ko00001,ko00002,ko01000	-	-	-	Fumble
gmmutg49232G000020.1	3218.PP1S4_24V6.2	1.29e-76	246	COG5146@1|root,KOG2201@2759|Eukaryota,37TIC@33090|Viridiplantae,3GHF3@35493|Streptophyta	35493|Streptophyta	H	pantothenate kinase	-	GO:0003674,GO:0003824,GO:0004594,GO:0005575,GO:0005622,GO:0005623,GO:0005737,GO:0005829,GO:0006139,GO:0006163,GO:0006164,GO:0006725,GO:0006732,GO:0006753,GO:0006793,GO:0006796,GO:0006807,GO:0008150,GO:0008152,GO:0009058,GO:0009108,GO:0009117,GO:0009150,GO:0009152,GO:0009165,GO:0009259,GO:0009260,GO:0009987,GO:0015936,GO:0015937,GO:0016301,GO:0016310,GO:0016740,GO:0016772,GO:0016773,GO:0018130,GO:…	2.7.1.33	ko:K09680	ko00770,ko01100,map00770,map01100	M00120	R02971,R03018,R04391	RC00002,RC00017	ko00000,ko00001,ko00002,ko01000	-	-	-	Fumble
gmmutg66G000250.1	3218.PP1S4_24V6.2	6.08e-152	454	COG5146@1|root,KOG2201@2759|Eukaryota,37TIC@33090|Viridiplantae,3GHF3@35493|Streptophyta	35493|Streptophyta	H	pantothenate kinase	-	GO:0003674,GO:0003824,GO:0004594,GO:0005575,GO:0005622,GO:0005623,GO:0005737,GO:0005829,GO:0006139,GO:0006163,GO:0006164,GO:0006725,GO:0006732,GO:0006753,GO:0006793,GO:0006796,GO:0006807,GO:0008150,GO:0008152,GO:0009058,GO:0009108,GO:0009117,GO:0009150,GO:0009152,GO:0009165,GO:0009259,GO:0009260,GO:0009987,GO:0015936,GO:0015937,GO:0016301,GO:0016310,GO:0016740,GO:0016772,GO:0016773,GO:0018130,GO:…	2.7.1.33	ko:K09680	ko00770,ko01100,map00770,map01100	M00120	R02971,R03018,R04391	RC00002,RC00017	ko00000,ko00001,ko00002,ko01000	-	-	-	Fumble
gmmutg66G000260.1	3218.PP1S4_24V6.2	2.11e-136	414	COG5146@1|root,KOG2201@2759|Eukaryota,37TIC@33090|Viridiplantae,3GHF3@35493|Streptophyta	35493|Streptophyta	H	pantothenate kinase	-	GO:0003674,GO:0003824,GO:0004594,GO:0005575,GO:0005622,GO:0005623,GO:0005737,GO:0005829,GO:0006139,GO:0006163,GO:0006164,GO:0006725,GO:0006732,GO:0006753,GO:0006793,GO:0006796,GO:0006807,GO:0008150,GO:0008152,GO:0009058,GO:0009108,GO:0009117,GO:0009150,GO:0009152,GO:0009165,GO:0009259,GO:0009260,GO:0009987,GO:0015936,GO:0015937,GO:0016301,GO:0016310,GO:0016740,GO:0016772,GO:0016773,GO:0018130,GO:…	2.7.1.33	ko:K09680	ko00770,ko01100,map00770,map01100	M00120	R02971,R03018,R04391	RC00002,RC00017	ko00000,ko00001,ko00002,ko01000	-	-	-	Fumble
gmmutg67984G000010.1	3218.PP1S4_24V6.2	4.28e-108	339	COG5146@1|root,KOG2201@2759|Eukaryota,37TIC@33090|Viridiplantae,3GHF3@35493|Streptophyta	35493|Streptophyta	H	pantothenate kinase	-	GO:0003674,GO:0003824,GO:0004594,GO:0005575,GO:0005622,GO:0005623,GO:0005737,GO:0005829,GO:0006139,GO:0006163,GO:0006164,GO:0006725,GO:0006732,GO:0006753,GO:0006793,GO:0006796,GO:0006807,GO:0008150,GO:0008152,GO:0009058,GO:0009108,GO:0009117,GO:0009150,GO:0009152,GO:0009165,GO:0009259,GO:0009260,GO:0009987,GO:0015936,GO:0015937,GO:0016301,GO:0016310,GO:0016740,GO:0016772,GO:0016773,GO:0018130,GO:…	2.7.1.33	ko:K09680	ko00770,ko01100,map00770,map01100	M00120	R02971,R03018,R04391	RC00002,RC00017	ko00000,ko00001,ko00002,ko01000	-	-	-	Fumble
gmmutg9221G000070.1	3218.PP1S4_24V6.2	5.02e-116	360	COG5146@1|root,KOG2201@2759|Eukaryota,37TIC@33090|Viridiplantae,3GHF3@35493|Streptophyta	35493|Streptophyta	H	pantothenate kinase	-	GO:0003674,GO:0003824,GO:0004594,GO:0005575,GO:0005622,GO:0005623,GO:0005737,GO:0005829,GO:0006139,GO:0006163,GO:0006164,GO:0006725,GO:0006732,GO:0006753,GO:0006793,GO:0006796,GO:0006807,GO:0008150,GO:0008152,GO:0009058,GO:0009108,GO:0009117,GO:0009150,GO:0009152,GO:0009165,GO:0009259,GO:0009260,GO:0009987,GO:0015936,GO:0015937,GO:0016301,GO:0016310,GO:0016740,GO:0016772,GO:0016773,GO:0018130,GO:…	2.7.1.33	ko:K09680	ko00770,ko01100,map00770,map01100	M00120	R02971,R03018,R04391	RC00002,RC00017	ko00000,ko00001,ko00002,ko01000	-	-	-	Fumble
MSTRG.42879.1.p1	3218.PP1S4_24V6.2	2.57e-147	442	COG5146@1|root,KOG2201@2759|Eukaryota,37TIC@33090|Viridiplantae,3GHF3@35493|Streptophyta	35493|Streptophyta	H	pantothenate kinase	-	GO:0003674,GO:0003824,GO:0004594,GO:0005575,GO:0005622,GO:0005623,GO:0005737,GO:0005829,GO:0006139,GO:0006163,GO:0006164,GO:0006725,GO:0006732,GO:0006753,GO:0006793,GO:0006796,GO:0006807,GO:0008150,GO:0008152,GO:0009058,GO:0009108,GO:0009117,GO:0009150,GO:0009152,GO:0009165,GO:0009259,GO:0009260,GO:0009987,GO:0015936,GO:0015937,GO:0016301,GO:0016310,GO:0016740,GO:0016772,GO:0016773,GO:0018130,GO:…	2.7.1.33	ko:K09680	ko00770,ko01100,map00770,map01100	M00120	R02971,R03018,R04391	RC00002,RC00017	ko00000,ko00001,ko00002,ko01000	-	-	-	Fumble
gmmutg162516G000040.1	1090320.KB900605_gene1212	0	1460	COG0542@1|root,COG0542@2|Bacteria,1MURH@1224|Proteobacteria,2TRKI@28211|Alphaproteobacteria,2K00X@204457|Sphingomonadales	204457|Sphingomonadales	O	Part of a stress-induced multi-chaperone system, it is involved in the recovery of the cell from heat-induced damage, in cooperation with DnaK, DnaJ and GrpE	clpB	-	-	ko:K03695	ko04213,map04213	-	-	-	ko00000,ko00001,ko03110	-	-	-	AAA,AAA_2,ClpB_D2-small,Clp_N
gmmutg16243G000060.2	861299.J421_5767	2.91e-55	197	COG1680@1|root,COG1680@2|Bacteria	2|Bacteria	V	peptidase activity	-	-	3.5.1.81	ko:K06015	-	-	R02192	RC00064,RC00328	ko00000,ko01000	-	-	-	Beta-lactamase
gmmutg22049G000010.1	861299.J421_5767	1.88e-41	159	COG1680@1|root,COG1680@2|Bacteria	2|Bacteria	V	peptidase activity	-	-	3.5.1.81	ko:K06015	-	-	R02192	RC00064,RC00328	ko00000,ko01000	-	-	-	Beta-lactamase
gmmutg22049G000020.1	861299.J421_5767	3.65e-42	160	COG1680@1|root,COG1680@2|Bacteria	2|Bacteria	V	peptidase activity	-	-	3.5.1.81	ko:K06015	-	-	R02192	RC00064,RC00328	ko00000,ko01000	-	-	-	Beta-lactamase
gmmutg278G000030.1	861299.J421_5767	8.98e-59	205	COG1680@1|root,COG1680@2|Bacteria	2|Bacteria	V	peptidase activity	-	-	3.5.1.81	ko:K06015	-	-	R02192	RC00064,RC00328	ko00000,ko01000	-	-	-	Beta-lactamase
gmmutg37139G000010.1	861299.J421_5767	3.35e-61	211	COG1680@1|root,COG1680@2|Bacteria	2|Bacteria	V	peptidase activity	-	-	3.5.1.81	ko:K06015	-	-	R02192	RC00064,RC00328	ko00000,ko01000	-	-	-	Beta-lactamase
gmmutg37139G000020.2	861299.J421_5767	7.96e-60	207	COG1680@1|root,COG1680@2|Bacteria	2|Bacteria	V	peptidase activity	-	-	3.5.1.81	ko:K06015	-	-	R02192	RC00064,RC00328	ko00000,ko01000	-	-	-	Beta-lactamase
MSTRG.29742.2.p1	861299.J421_5767	1.11e-60	211	COG1680@1|root,COG1680@2|Bacteria	2|Bacteria	V	peptidase activity	-	-	3.5.1.81	ko:K06015	-	-	R02192	RC00064,RC00328	ko00000,ko01000	-	-	-	Beta-lactamase
gmmutg1112G000010.1	88036.EFJ31598	7.87e-63	205	COG0739@1|root,2S9HN@2759|Eukaryota,37YAK@33090|Viridiplantae,3GP6P@35493|Streptophyta	35493|Streptophyta	M	Peptidase family M23	-	-	-	-	-	-	-	-	-	-	-	-	Peptidase_M23
gmmutg13526G000060.1	3218.PP1S100_112V6.2	5.33e-133	400	COG0739@1|root,2S9HN@2759|Eukaryota,380W7@33090|Viridiplantae,3GQSW@35493|Streptophyta	33090|Viridiplantae	M	Peptidase family M23	-	-	-	-	-	-	-	-	-	-	-	-	LysM,Peptidase_M23
gmmutg170188G000010.1	460265.Mnod_5547	2.6e-181	514	COG0150@1|root,COG0150@2|Bacteria,1MURG@1224|Proteobacteria,2TR6G@28211|Alphaproteobacteria,1JRKH@119045|Methylobacteriaceae	28211|Alphaproteobacteria	F	PFAM AIR synthase related protein	purM	-	6.3.3.1	ko:K01933	ko00230,ko01100,ko01110,ko01130,map00230,map01100,map01110,map01130	M00048	R04208	RC01100	ko00000,ko00001,ko00002,ko01000	-	-	-	AIRS,AIRS_C
gmmutg184826G000010.1	398578.Daci_4404	1.04e-228	631	COG0604@1|root,COG0604@2|Bacteria,1MX8A@1224|Proteobacteria,2VKFA@28216|Betaproteobacteria,4A9X9@80864|Comamonadaceae	28216|Betaproteobacteria	C	PFAM Alcohol dehydrogenase zinc-binding domain protein	-	-	-	-	-	-	-	-	-	-	-	-	ADH_N,ADH_zinc_N
gmmutg201033G000020.1	663610.JQKO01000004_gene2822	1.4e-139	403	COG0604@1|root,COG0604@2|Bacteria,1MWBD@1224|Proteobacteria,2TS3Z@28211|Alphaproteobacteria,3N9S1@45404|Beijerinckiaceae	28211|Alphaproteobacteria	C	PFAM Alcohol dehydrogenase zinc-binding domain protein	qor	-	1.6.5.5	ko:K00344	-	-	-	-	ko00000,ko01000	-	-	-	ADH_N,ADH_zinc_N
gmmutg15712G000010.1	1408422.JHYF01000002_gene2476	1.19e-13	73.2	COG0328@1|root,COG0328@2|Bacteria,1VAJW@1239|Firmicutes,24NJ8@186801|Clostridia	186801|Clostridia	L	PFAM ribonuclease H	rnhA	-	3.1.26.4	ko:K03469,ko:K06864	ko03030,map03030	-	-	-	ko00000,ko00001,ko01000,ko03032	-	-	-	RVT_3
gmmutg22045G000040.1	3218.PP1S162_75V6.1	6.23e-55	179	28K8D@1|root,2QSP3@2759|Eukaryota,37XDE@33090|Viridiplantae,3GMD5@35493|Streptophyta	35493|Streptophyta	S	Pfam:HCaRG	-	-	-	-	-	-	-	-	-	-	-	-	-
gmmutg7604G000030.1	88036.EFJ14354	1.58e-74	222	KOG1705@1|root,KOG1705@2759|Eukaryota,37UJZ@33090|Viridiplantae,3GITN@35493|Streptophyta	35493|Streptophyta	S	PHD finger-like domain-containing protein	-	-	-	ko:K12834	ko03040,map03040	M00352	-	-	ko00000,ko00001,ko00002,ko03041	-	-	-	PHF5
STRG.7445.1.p1	88036.EFJ14354	7.65e-82	241	KOG1705@1|root,KOG1705@2759|Eukaryota,37UJZ@33090|Viridiplantae,3GITN@35493|Streptophyta	35493|Streptophyta	S	PHD finger-like domain-containing protein	-	-	-	ko:K12834	ko03040,map03040	M00352	-	-	ko00000,ko00001,ko00002,ko03041	-	-	-	PHF5
gmmutg166361G000110.1	1007104.SUS17_1367	1.75e-296	813	COG3200@1|root,COG3200@2|Bacteria,1MUWF@1224|Proteobacteria,2TR0E@28211|Alphaproteobacteria,2K0JX@204457|Sphingomonadales	204457|Sphingomonadales	E	phospho-2-dehydro-3-deoxyheptonate aldolase	aroF	-	2.5.1.54	ko:K01626	ko00400,ko01100,ko01110,ko01130,ko01230,ko02024,map00400,map01100,map01110,map01130,map01230,map02024	M00022	R01826	RC00435	ko00000,ko00001,ko00002,ko01000	-	-	-	DAHP_synth_2
gmmutg165685G000010.1	392499.Swit_0539	1.18e-297	823	COG0033@1|root,COG0033@2|Bacteria,1MU5S@1224|Proteobacteria,2TRUJ@28211|Alphaproteobacteria,2K2CM@204457|Sphingomonadales	204457|Sphingomonadales	G	Phosphoglucomutase	pgm	-	5.4.2.2	ko:K01835	ko00010,ko00030,ko00052,ko00230,ko00500,ko00520,ko00521,ko01100,ko01110,ko01120,ko01130,map00010,map00030,map00052,map00230,map00500,map00520,map00521,map01100,map01110,map01120,map01130	M00549	R00959,R01057,R08639	RC00408	ko00000,ko00001,ko00002,ko01000	-	-	-	PGM_PMM_I,PGM_PMM_II,PGM_PMM_III,PGM_PMM_IV
gmmutg165163G000030.1	1038858.AXBA01000013_gene2459	9.39e-177	504	COG0126@1|root,COG0126@2|Bacteria,1MUNU@1224|Proteobacteria,2TSKQ@28211|Alphaproteobacteria,3EYW7@335928|Xanthobacteraceae	28211|Alphaproteobacteria	F	phosphoglycerate kinase activity	pgk	GO:0003674,GO:0003824,GO:0004618,GO:0005575,GO:0005622,GO:0005623,GO:0005737,GO:0005975,GO:0006082,GO:0006090,GO:0006091,GO:0006096,GO:0006139,GO:0006163,GO:0006164,GO:0006165,GO:0006725,GO:0006732,GO:0006733,GO:0006753,GO:0006754,GO:0006757,GO:0006793,GO:0006796,GO:0006807,GO:0008150,GO:0008152,GO:0009056,GO:0009058,GO:0009108,GO:0009117,GO:0009123,GO:0009124,GO:0009126,GO:0009127,GO:0009132,GO:…	2.7.2.3	ko:K00927	ko00010,ko00710,ko01100,ko01110,ko01120,ko01130,ko01200,ko01230,map00010,map00710,map01100,map01110,map01120,map01130,map01200,map01230	M00001,M00002,M00003,M00165,M00166,M00308,M00552	R01512	RC00002,RC00043	ko00000,ko00001,ko00002,ko01000,ko04147	-	-	-	PGK
gmmutg23028G000040.1	55529.EKX46023	6.03e-37	137	COG5190@1|root,KOG1605@2759|Eukaryota	2759|Eukaryota	K	phosphoprotein phosphatase activity	CTDSPL	GO:0001932,GO:0001933,GO:0003674,GO:0003824,GO:0004721,GO:0004722,GO:0005488,GO:0005515,GO:0005575,GO:0005622,GO:0005623,GO:0005634,GO:0005654,GO:0005737,GO:0005829,GO:0005886,GO:0006355,GO:0006357,GO:0006464,GO:0006470,GO:0006793,GO:0006796,GO:0006807,GO:0006950,GO:0006970,GO:0006972,GO:0006986,GO:0007154,GO:0007165,GO:0007275,GO:0007346,GO:0007399,GO:0008150,GO:0008152,GO:0008420,GO:0009266,GO:…	3.1.3.16	ko:K15731	-	-	-	-	ko00000,ko01000,ko01009,ko03021	-	-	-	NIF
gmmutg166361G000090.1	1379701.JPJC01000161_gene959	0	1201	COG0058@1|root,COG0058@2|Bacteria,1MW4J@1224|Proteobacteria,2TRER@28211|Alphaproteobacteria,2K2A2@204457|Sphingomonadales	204457|Sphingomonadales	G	Phosphorylase is an important allosteric enzyme in carbohydrate metabolism. Enzymes from different sources differ in their regulatory mechanisms and in their natural substrates. However, all known phosphorylases share catalytic and structural properties	glgP	-	2.4.1.1	ko:K00688	ko00500,ko01100,ko01110,ko02026,ko04217,ko04910,ko04922,ko04931,map00500,map01100,map01110,map02026,map04217,map04910,map04922,map04931	-	R02111	-	ko00000,ko00001,ko01000	-	GT35	-	Phosphorylase
gmmutg3376G000020.1	6500.XP_005094070.1	1.53e-25	108	COG5105@1|root,KOG3772@2759|Eukaryota,38GCJ@33154|Opisthokonta,3BIJY@33208|Metazoa,3CSHR@33213|Bilateria	33208|Metazoa	D	positive regulation of cell cycle G2/M phase transition	CDC25A	GO:0000003,GO:0000079,GO:0000082,GO:0000086,GO:0000212,GO:0000226,GO:0000278,GO:0000280,GO:0000922,GO:0001556,GO:0001932,GO:0001934,GO:0002009,GO:0002165,GO:0003006,GO:0003674,GO:0003824,GO:0004721,GO:0004725,GO:0005488,GO:0005515,GO:0005575,GO:0005622,GO:0005623,GO:0005634,GO:0005654,GO:0005694,GO:0005737,GO:0005813,GO:0005815,GO:0005819,GO:0005829,GO:0005856,GO:0006464,GO:0006468,GO:0006470,GO:…	3.1.3.48	ko:K05866,ko:K05867,ko:K06645,ko:K16723	ko04010,ko04110,ko04114,ko04218,ko04914,ko05206,map04010,map04110,map04114,map04218,map04914,map05206	M00691,M00693	-	-	ko00000,ko00001,ko00002,ko01000,ko01009,ko03036,ko03400	-	-	-	M-inducer_phosp,Rhodanese
gmmutg8274G000020.1	10228.TriadP58617	3.6e-35	136	COG5105@1|root,KOG3772@2759|Eukaryota,38GCJ@33154|Opisthokonta,3BIJY@33208|Metazoa	33208|Metazoa	D	positive regulation of cell cycle G2/M phase transition	CDC25A	GO:0000003,GO:0000079,GO:0000082,GO:0000086,GO:0000212,GO:0000226,GO:0000278,GO:0000280,GO:0000922,GO:0001556,GO:0001932,GO:0001934,GO:0002009,GO:0002165,GO:0003006,GO:0003674,GO:0003824,GO:0004721,GO:0004725,GO:0005488,GO:0005515,GO:0005575,GO:0005622,GO:0005623,GO:0005634,GO:0005654,GO:0005694,GO:0005737,GO:0005813,GO:0005815,GO:0005819,GO:0005829,GO:0005856,GO:0006464,GO:0006468,GO:0006470,GO:…	3.1.3.48	ko:K05866,ko:K05867,ko:K06645,ko:K16723	ko04010,ko04110,ko04114,ko04218,ko04914,ko05206,map04010,map04110,map04114,map04218,map04914,map05206	M00691,M00693	-	-	ko00000,ko00001,ko00002,ko01000,ko01009,ko03036,ko03400	-	-	-	M-inducer_phosp,Rhodanese
STRG.32706.1.p1	3218.PP1S100_147V6.1	9.77e-82	253	KOG0597@1|root,KOG0597@2759|Eukaryota	2759|Eukaryota	S	positive regulation of hh target transcription factor activity	-	-	-	-	-	-	-	-	-	-	-	-	Pkinase
gmmutg165213G000020.1	629773.AORY01000012_gene1021	0	890	COG0459@1|root,COG0459@2|Bacteria,1MURR@1224|Proteobacteria,2TS07@28211|Alphaproteobacteria,2K0H3@204457|Sphingomonadales	204457|Sphingomonadales	O	Prevents misfolding and promotes the refolding and proper assembly of unfolded polypeptides generated under stress conditions	groL	-	-	ko:K04077	ko03018,ko04212,ko04940,ko05134,ko05152,map03018,map04212,map04940,map05134,map05152	-	-	-	ko00000,ko00001,ko03019,ko03029,ko03110,ko04147	-	-	-	Cpn60_TCP1
gmmutg415350G000010.1	426355.Mrad2831_0534	4.8e-306	846	COG0459@1|root,COG0459@2|Bacteria,1MURR@1224|Proteobacteria,2TS07@28211|Alphaproteobacteria,1JS39@119045|Methylobacteriaceae	28211|Alphaproteobacteria	O	Prevents misfolding and promotes the refolding and proper assembly of unfolded polypeptides generated under stress conditions	groL	-	-	ko:K04077	ko03018,ko04212,ko04940,ko05134,ko05152,map03018,map04212,map04940,map05134,map05152	-	-	-	ko00000,ko00001,ko03019,ko03029,ko03110,ko04147	-	-	-	Cpn60_TCP1
gmmutg164777G000010.1	663610.JQKO01000010_gene2178	5.3e-299	824	COG0056@1|root,COG0056@2|Bacteria,1MUG7@1224|Proteobacteria,2TQYK@28211|Alphaproteobacteria,3N9NU@45404|Beijerinckiaceae	28211|Alphaproteobacteria	C	Produces ATP from ADP in the presence of a proton gradient across the membrane. The alpha chain is a regulatory subunit	atpA	-	3.6.3.14	ko:K02111	ko00190,ko00195,ko01100,map00190,map00195,map01100	M00157	-	-	ko00000,ko00001,ko00002,ko00194,ko01000	3.A.2.1	-	-	ATP-synt_ab,ATP-synt_ab_C,ATP-synt_ab_N
gmmutg165707G000070.1	1090320.KB900605_gene689	0	903	COG0056@1|root,COG0056@2|Bacteria,1MUG7@1224|Proteobacteria,2TQYK@28211|Alphaproteobacteria,2K08A@204457|Sphingomonadales	204457|Sphingomonadales	C	Produces ATP from ADP in the presence of a proton gradient across the membrane. The alpha chain is a regulatory subunit	atpA	-	3.6.3.14	ko:K02111	ko00190,ko00195,ko01100,map00190,map00195,map01100	M00157	-	-	ko00000,ko00001,ko00002,ko00194,ko01000	3.A.2.1	-	-	ATP-synt_ab,ATP-synt_ab_C,ATP-synt_ab_N
gmmutg165707G000060.1	1090319.KE386571_gene2368	0	889	COG0055@1|root,COG0055@2|Bacteria,1MUFU@1224|Proteobacteria,2TRGP@28211|Alphaproteobacteria,2K03H@204457|Sphingomonadales	204457|Sphingomonadales	C	Produces ATP from ADP in the presence of a proton gradient across the membrane. The catalytic sites are hosted primarily by the beta subunits	atpD	-	3.6.3.14	ko:K02112	ko00190,ko00195,ko01100,map00190,map00195,map01100	M00157	-	-	ko00000,ko00001,ko00002,ko00194,ko01000	3.A.2.1	-	-	ATP-synt_ab,ATP-synt_ab_N
STRG.1600.1.p1	55529.EKX53889	3.02e-31	126	COG2453@1|root,KOG1882@1|root,KOG1716@2759|Eukaryota,KOG1882@2759|Eukaryota	2759|Eukaryota	S	production of miRNAs involved in gene silencing by miRNA	-	GO:0000375,GO:0000377,GO:0000398,GO:0003674,GO:0003676,GO:0003723,GO:0003729,GO:0005488,GO:0005575,GO:0005622,GO:0005623,GO:0005634,GO:0005737,GO:0006139,GO:0006396,GO:0006397,GO:0006403,GO:0006405,GO:0006406,GO:0006611,GO:0006725,GO:0006807,GO:0006810,GO:0006886,GO:0006913,GO:0008104,GO:0008150,GO:0008152,GO:0008380,GO:0009987,GO:0010467,GO:0015031,GO:0015833,GO:0015931,GO:0016070,GO:0016071,GO:…	3.1.3.16,3.1.3.48	ko:K04459,ko:K13108,ko:K21278	ko04010,ko04726,ko05418,map04010,map04726,map05418	-	-	-	ko00000,ko00001,ko01000,ko01009,ko03041	-	-	-	DSPc,FHA
gmmutg1544G000030.1	3218.PP1S69_25V6.1	2.1e-161	478	COG3104@1|root,KOG1237@2759|Eukaryota,37IEX@33090|Viridiplantae,3G7JK@35493|Streptophyta	35493|Streptophyta	E	Protein NRT1 PTR FAMILY	-	-	-	ko:K14638	-	-	-	-	ko00000,ko02000	2.A.17.3	-	-	PTR2
gmmutg1544G000040.1	3218.PP1S69_25V6.1	3.39e-148	441	COG3104@1|root,KOG1237@2759|Eukaryota,37IEX@33090|Viridiplantae,3G7JK@35493|Streptophyta	35493|Streptophyta	E	Protein NRT1 PTR FAMILY	-	-	-	ko:K14638	-	-	-	-	ko00000,ko02000	2.A.17.3	-	-	PTR2
gmmutg1544G000050.1	3218.PP1S69_25V6.1	4.91e-168	495	COG3104@1|root,KOG1237@2759|Eukaryota,37IEX@33090|Viridiplantae,3G7JK@35493|Streptophyta	35493|Streptophyta	E	Protein NRT1 PTR FAMILY	-	-	-	ko:K14638	-	-	-	-	ko00000,ko02000	2.A.17.3	-	-	PTR2
gmmutg206601G000010.1	3218.PP1S69_25V6.1	2.86e-165	487	COG3104@1|root,KOG1237@2759|Eukaryota,37IEX@33090|Viridiplantae,3G7JK@35493|Streptophyta	35493|Streptophyta	E	Protein NRT1 PTR FAMILY	-	-	-	ko:K14638	-	-	-	-	ko00000,ko02000	2.A.17.3	-	-	PTR2
gmmutg221655G000010.1	3218.PP1S69_25V6.1	3.24e-174	510	COG3104@1|root,KOG1237@2759|Eukaryota,37IEX@33090|Viridiplantae,3G7JK@35493|Streptophyta	35493|Streptophyta	E	Protein NRT1 PTR FAMILY	-	-	-	ko:K14638	-	-	-	-	ko00000,ko02000	2.A.17.3	-	-	PTR2
gmmutg5248G000020.1	3218.PP1S69_25V6.1	2.16e-157	468	COG3104@1|root,KOG1237@2759|Eukaryota,37IEX@33090|Viridiplantae,3G7JK@35493|Streptophyta	35493|Streptophyta	E	Protein NRT1 PTR FAMILY	-	-	-	ko:K14638	-	-	-	-	ko00000,ko02000	2.A.17.3	-	-	PTR2
gmmutg74971G000010.1	3218.PP1S69_25V6.1	7.47e-168	494	COG3104@1|root,KOG1237@2759|Eukaryota,37IEX@33090|Viridiplantae,3G7JK@35493|Streptophyta	35493|Streptophyta	E	Protein NRT1 PTR FAMILY	-	-	-	ko:K14638	-	-	-	-	ko00000,ko02000	2.A.17.3	-	-	PTR2
gmmutg92451G000020.1	3218.PP1S69_25V6.1	1.47e-164	485	COG3104@1|root,KOG1237@2759|Eukaryota,37IEX@33090|Viridiplantae,3G7JK@35493|Streptophyta	35493|Streptophyta	E	Protein NRT1 PTR FAMILY	-	-	-	ko:K14638	-	-	-	-	ko00000,ko02000	2.A.17.3	-	-	PTR2
gmmutg9741G000010.1	3218.PP1S69_25V6.1	5.44e-173	507	COG3104@1|root,KOG1237@2759|Eukaryota,37IEX@33090|Viridiplantae,3G7JK@35493|Streptophyta	35493|Streptophyta	E	Protein NRT1 PTR FAMILY	-	-	-	ko:K14638	-	-	-	-	ko00000,ko02000	2.A.17.3	-	-	PTR2
gmmutg104980G000030.1	1337936.IJ00_20250	1.59e-18	88.2	28NJH@1|root,2ZBKN@2|Bacteria,1G4ZU@1117|Cyanobacteria,1HKVM@1161|Nostocales	1117|Cyanobacteria	S	Protein of unknown function (DUF1997)	-	-	-	-	-	-	-	-	-	-	-	-	DUF1997
gmmutg46298G000020.1	313624.NSP_10650	2.99e-16	82	28NJH@1|root,2ZBKN@2|Bacteria,1G4ZU@1117|Cyanobacteria,1HKVM@1161|Nostocales	1117|Cyanobacteria	S	Protein of unknown function (DUF1997)	-	-	-	-	-	-	-	-	-	-	-	-	DUF1997
gmmutg13072G000050.1	28737.XP_006881207.1	1.78e-09	63.5	COG1112@1|root,KOG1802@2759|Eukaryota,38HI4@33154|Opisthokonta,3BI4K@33208|Metazoa,3CYUG@33213|Bilateria,489JZ@7711|Chordata,498VN@7742|Vertebrata,3J401@40674|Mammalia,351SB@311790|Afrotheria	33208|Metazoa	A	Protein of unknown function (DUF2439)	ZGRF1	-	-	-	-	-	-	-	-	-	-	-	AAA_11,AAA_12,DUF2439,zf-GRF
gmmutg430G000070.1	3218.PP1S348_24V6.1	7.98e-29	120	2A57D@1|root,2SAA0@2759|Eukaryota,37XD1@33090|Viridiplantae	33090|Viridiplantae	S	Protein of unknown function (DUF3429)	-	-	-	-	-	-	-	-	-	-	-	-	DUF3429
STRG.1070.1.p1	3218.PP1S348_24V6.1	2.74e-29	120	2A57D@1|root,2SAA0@2759|Eukaryota,37XD1@33090|Viridiplantae	33090|Viridiplantae	S	Protein of unknown function (DUF3429)	-	-	-	-	-	-	-	-	-	-	-	-	DUF3429
STRG.22913.1.p1	3218.PP1S88_41V6.1	7.55e-268	756	KOG3783@1|root,KOG3783@2759|Eukaryota,37YH0@33090|Viridiplantae,3GP6U@35493|Streptophyta	35493|Streptophyta	S	Protein of unknown function (DUF3808)	-	-	-	-	-	-	-	-	-	-	-	-	DUF3808
gmmutg18596G000040.2	1166948.JPZL01000001_gene3158	1.39e-92	279	COG1801@1|root,COG1801@2|Bacteria,1MU7F@1224|Proteobacteria,1RSAG@1236|Gammaproteobacteria	1236|Gammaproteobacteria	S	Protein of unknown function DUF72	-	-	-	-	-	-	-	-	-	-	-	-	DUF72
MSTRG.14104.1.p1	1166948.JPZL01000001_gene3158	8.36e-93	283	COG1801@1|root,COG1801@2|Bacteria,1MU7F@1224|Proteobacteria,1RSAG@1236|Gammaproteobacteria	1236|Gammaproteobacteria	S	Protein of unknown function DUF72	-	-	-	-	-	-	-	-	-	-	-	-	DUF72
gmmutg2154G000040.1	3218.PP1S27_360V6.1	4.7e-56	209	KOG4653@1|root,KOG4653@2759|Eukaryota,3806D@33090|Viridiplantae,3GPRU@35493|Streptophyta	35493|Streptophyta	S	protein transport	-	-	-	-	-	-	-	-	-	-	-	-	-
gmmutg47674G000010.2	7227.FBpp0084766	3.93e-26	112	COG5105@1|root,KOG3772@2759|Eukaryota,38GCJ@33154|Opisthokonta,3BIJY@33208|Metazoa,3CSHR@33213|Bilateria,41XHX@6656|Arthropoda,3SJVV@50557|Insecta,44XFV@7147|Diptera,45PQQ@7214|Drosophilidae	33208|Metazoa	D	Protein tyrosine phosphatase activity. It is involved in the biological process described with mitotic M phase	CDC25A	GO:0000003,GO:0000079,GO:0000082,GO:0000086,GO:0000212,GO:0000226,GO:0000278,GO:0000280,GO:0000922,GO:0001556,GO:0001932,GO:0001934,GO:0002009,GO:0002165,GO:0003006,GO:0003674,GO:0003824,GO:0004721,GO:0004725,GO:0005488,GO:0005515,GO:0005575,GO:0005622,GO:0005623,GO:0005634,GO:0005654,GO:0005694,GO:0005737,GO:0005813,GO:0005815,GO:0005819,GO:0005829,GO:0005856,GO:0006464,GO:0006468,GO:0006470,GO:…	3.1.3.48	ko:K05866,ko:K05867,ko:K06645,ko:K16723	ko04010,ko04110,ko04114,ko04218,ko04914,ko05206,map04010,map04110,map04114,map04218,map04914,map05206	M00691,M00693	-	-	ko00000,ko00001,ko00002,ko01000,ko01009,ko03036,ko03400	-	-	-	M-inducer_phosp,Rhodanese
gmmutg183291G000010.1	663610.JQKO01000004_gene2805	2.6e-125	365	COG0627@1|root,COG0627@2|Bacteria,1MUID@1224|Proteobacteria,2TQSM@28211|Alphaproteobacteria,3NC34@45404|Beijerinckiaceae	28211|Alphaproteobacteria	S	Putative esterase	-	-	3.1.2.12	ko:K01070	ko00680,ko01120,ko01200,map00680,map01120,map01200	-	R00527	RC00167,RC00320	ko00000,ko00001,ko01000	-	CE1	-	Esterase
gmmutg15096G000050.1	1173024.KI912151_gene1662	3.61e-36	154	COG1649@1|root,COG1649@2|Bacteria,1G2UW@1117|Cyanobacteria,1JH0Q@1189|Stigonemataceae	1117|Cyanobacteria	S	Putative glycosyl hydrolase domain	-	-	-	-	-	-	-	-	-	-	-	-	GHL10
gmmutg12011G000040.1	3218.PP1S27_363V6.1	4.78e-45	156	COG5347@1|root,KOG0703@2759|Eukaryota,3803U@33090|Viridiplantae,3GPXG@35493|Streptophyta	35493|Streptophyta	T	Putative GTP-ase activating proteins for the small GTPase, ARF	-	-	-	ko:K12486	ko04144,map04144	-	-	-	ko00000,ko00001,ko04131	-	-	-	ArfGap
MSTRG.4104.3.p1	3218.PP1S27_363V6.1	5.5e-45	156	COG5347@1|root,KOG0703@2759|Eukaryota,3803U@33090|Viridiplantae,3GPXG@35493|Streptophyta	35493|Streptophyta	T	Putative GTP-ase activating proteins for the small GTPase, ARF	-	-	-	ko:K12486	ko04144,map04144	-	-	-	ko00000,ko00001,ko04131	-	-	-	ArfGap
gmmutg7421G000020.1	3218.PP1S140_62V6.1	0	1002	COG1060@1|root,2QUMN@2759|Eukaryota,37TN8@33090|Viridiplantae,3GD70@35493|Streptophyta	35493|Streptophyta	H	Radical SAM superfamily	-	-	-	-	-	-	-	-	-	-	-	-	Radical_SAM
gmmutg1025G000010.1	4432.XP_010264490.1	6.02e-101	297	KOG0088@1|root,KOG0088@2759|Eukaryota,37P4T@33090|Viridiplantae,3GFRE@35493|Streptophyta	35493|Streptophyta	U	Ras family	-	-	-	ko:K07890	-	-	-	-	ko00000,ko04031,ko04131,ko04147	-	-	-	Ras
gmmutg5654G000040.1	4432.XP_010264490.1	1.55e-68	214	KOG0088@1|root,KOG0088@2759|Eukaryota,37P4T@33090|Viridiplantae,3GFRE@35493|Streptophyta	35493|Streptophyta	U	Ras family	-	-	-	ko:K07890	-	-	-	-	ko00000,ko04031,ko04131,ko04147	-	-	-	Ras
MSTRG.1101.2.p1	13333.ERN07667	7.79e-139	412	KOG3810@1|root,KOG3810@2759|Eukaryota,37TPA@33090|Viridiplantae,3GHS7@35493|Streptophyta	35493|Streptophyta	H	Reduced folate carrier	-	-	-	ko:K14610	ko04977,map04977	-	-	-	ko00000,ko00001,ko02000	2.A.48.2	-	-	Folate_carrier
STRG.2897.1.p1	13333.ERN07667	8.26e-143	421	KOG3810@1|root,KOG3810@2759|Eukaryota,37TPA@33090|Viridiplantae,3GHS7@35493|Streptophyta	35493|Streptophyta	H	Reduced folate carrier	-	-	-	ko:K14610	ko04977,map04977	-	-	-	ko00000,ko00001,ko02000	2.A.48.2	-	-	Folate_carrier
gmmutg258570G000010.1	3218.PP1S32_36V6.1	4.7e-55	189	KOG1210@1|root,KOG1210@2759|Eukaryota,37NT1@33090|Viridiplantae,3G8W2@35493|Streptophyta	35493|Streptophyta	Q	reductase	-	GO:0003674,GO:0003824,GO:0005575,GO:0005576,GO:0005615,GO:0005622,GO:0005623,GO:0005737,GO:0005783,GO:0005789,GO:0006629,GO:0006643,GO:0006665,GO:0006666,GO:0006807,GO:0008150,GO:0008152,GO:0008610,GO:0009058,GO:0009987,GO:0012505,GO:0016020,GO:0016491,GO:0016614,GO:0016616,GO:0030148,GO:0031984,GO:0042175,GO:0042180,GO:0043226,GO:0043227,GO:0043229,GO:0043231,GO:0044237,GO:0044238,GO:0044249,GO:…	1.1.1.102	ko:K04708	ko00600,ko01100,map00600,map01100	M00094,M00099	R02978	RC00089	ko00000,ko00001,ko00002,ko01000	-	-	-	adh_short
gmmutg7703G000070.1	3218.PP1S32_36V6.1	2.96e-44	159	KOG1210@1|root,KOG1210@2759|Eukaryota,37NT1@33090|Viridiplantae,3G8W2@35493|Streptophyta	35493|Streptophyta	Q	reductase	-	GO:0003674,GO:0003824,GO:0005575,GO:0005576,GO:0005615,GO:0005622,GO:0005623,GO:0005737,GO:0005783,GO:0005789,GO:0006629,GO:0006643,GO:0006665,GO:0006666,GO:0006807,GO:0008150,GO:0008152,GO:0008610,GO:0009058,GO:0009987,GO:0012505,GO:0016020,GO:0016491,GO:0016614,GO:0016616,GO:0030148,GO:0031984,GO:0042175,GO:0042180,GO:0043226,GO:0043227,GO:0043229,GO:0043231,GO:0044237,GO:0044238,GO:0044249,GO:…	1.1.1.102	ko:K04708	ko00600,ko01100,map00600,map01100	M00094,M00099	R02978	RC00089	ko00000,ko00001,ko00002,ko01000	-	-	-	adh_short
gmmutg84508G000010.1	3218.PP1S18_151V6.1	2.58e-44	157	KOG1210@1|root,KOG1210@2759|Eukaryota,37NT1@33090|Viridiplantae,3G8W2@35493|Streptophyta	35493|Streptophyta	Q	reductase	-	GO:0003674,GO:0003824,GO:0005575,GO:0005576,GO:0005615,GO:0005622,GO:0005623,GO:0005737,GO:0005783,GO:0005789,GO:0006629,GO:0006643,GO:0006665,GO:0006666,GO:0006807,GO:0008150,GO:0008152,GO:0008610,GO:0009058,GO:0009987,GO:0012505,GO:0016020,GO:0016491,GO:0016614,GO:0016616,GO:0030148,GO:0031984,GO:0042175,GO:0042180,GO:0043226,GO:0043227,GO:0043229,GO:0043231,GO:0044237,GO:0044238,GO:0044249,GO:…	1.1.1.102	ko:K04708	ko00600,ko01100,map00600,map01100	M00094,M00099	R02978	RC00089	ko00000,ko00001,ko00002,ko01000	-	-	-	adh_short
gmmutg85824G000030.1	3218.PP1S10_1V6.1	5.18e-60	200	KOG1210@1|root,KOG1210@2759|Eukaryota,37NT1@33090|Viridiplantae,3G8W2@35493|Streptophyta	35493|Streptophyta	Q	reductase	-	GO:0003674,GO:0003824,GO:0005575,GO:0005576,GO:0005615,GO:0005622,GO:0005623,GO:0005737,GO:0005783,GO:0005789,GO:0006629,GO:0006643,GO:0006665,GO:0006666,GO:0006807,GO:0008150,GO:0008152,GO:0008610,GO:0009058,GO:0009987,GO:0012505,GO:0016020,GO:0016491,GO:0016614,GO:0016616,GO:0030148,GO:0031984,GO:0042175,GO:0042180,GO:0043226,GO:0043227,GO:0043229,GO:0043231,GO:0044237,GO:0044238,GO:0044249,GO:…	1.1.1.102	ko:K04708	ko00600,ko01100,map00600,map01100	M00094,M00099	R02978	RC00089	ko00000,ko00001,ko00002,ko01000	-	-	-	adh_short
gmmutg165707G000030.1	1090319.KE386571_gene1329	0	974	COG0481@1|root,COG0481@2|Bacteria,1MVZA@1224|Proteobacteria,2TR3H@28211|Alphaproteobacteria,2K17X@204457|Sphingomonadales	204457|Sphingomonadales	M	Required for accurate and efficient protein synthesis under certain stress conditions. May act as a fidelity factor of the translation reaction, by catalyzing a one-codon backward translocation of tRNAs on improperly translocated ribosomes. Back- translocation proceeds from a post-translocation (POST) complex to a pre-translocation (PRE) complex, thus giving elongation factor G a second chance to…	lepA	-	-	ko:K03596	ko05134,map05134	-	-	-	ko00000,ko00001	-	-	-	EFG_C,EFG_II,GTP_EFTU,GTP_EFTU_D2,LepA_C
gmmutg100018G000050.1	760142.Hipma_1245	3.48e-14	74.3	COG0328@1|root,COG0328@2|Bacteria,1MZD1@1224|Proteobacteria,42UI6@68525|delta/epsilon subdivisions,2WQSU@28221|Deltaproteobacteria,2M7CK@213113|Desulfurellales	28221|Deltaproteobacteria	L	Reverse transcriptase-like	rnhA	-	3.1.26.4	ko:K03469	ko03030,map03030	-	-	-	ko00000,ko00001,ko01000,ko03032	-	-	-	RVT_3
gmmutg10427G000010.1	760142.Hipma_1245	5.1e-11	63.5	COG0328@1|root,COG0328@2|Bacteria,1MZD1@1224|Proteobacteria,42UI6@68525|delta/epsilon subdivisions,2WQSU@28221|Deltaproteobacteria,2M7CK@213113|Desulfurellales	28221|Deltaproteobacteria	L	Reverse transcriptase-like	rnhA	-	3.1.26.4	ko:K03469	ko03030,map03030	-	-	-	ko00000,ko00001,ko01000,ko03032	-	-	-	RVT_3
gmmutg10567G000070.1	760142.Hipma_1245	6.45e-15	76.3	COG0328@1|root,COG0328@2|Bacteria,1MZD1@1224|Proteobacteria,42UI6@68525|delta/epsilon subdivisions,2WQSU@28221|Deltaproteobacteria,2M7CK@213113|Desulfurellales	28221|Deltaproteobacteria	L	Reverse transcriptase-like	rnhA	-	3.1.26.4	ko:K03469	ko03030,map03030	-	-	-	ko00000,ko00001,ko01000,ko03032	-	-	-	RVT_3
gmmutg114391G000030.1	760142.Hipma_1245	9.04e-15	75.9	COG0328@1|root,COG0328@2|Bacteria,1MZD1@1224|Proteobacteria,42UI6@68525|delta/epsilon subdivisions,2WQSU@28221|Deltaproteobacteria,2M7CK@213113|Desulfurellales	28221|Deltaproteobacteria	L	Reverse transcriptase-like	rnhA	-	3.1.26.4	ko:K03469	ko03030,map03030	-	-	-	ko00000,ko00001,ko01000,ko03032	-	-	-	RVT_3
gmmutg12866G000030.1	760142.Hipma_1245	4.32e-16	79.3	COG0328@1|root,COG0328@2|Bacteria,1MZD1@1224|Proteobacteria,42UI6@68525|delta/epsilon subdivisions,2WQSU@28221|Deltaproteobacteria,2M7CK@213113|Desulfurellales	28221|Deltaproteobacteria	L	Reverse transcriptase-like	rnhA	-	3.1.26.4	ko:K03469	ko03030,map03030	-	-	-	ko00000,ko00001,ko01000,ko03032	-	-	-	RVT_3
gmmutg138679G000030.1	760142.Hipma_1245	6.05e-16	79	COG0328@1|root,COG0328@2|Bacteria,1MZD1@1224|Proteobacteria,42UI6@68525|delta/epsilon subdivisions,2WQSU@28221|Deltaproteobacteria,2M7CK@213113|Desulfurellales	28221|Deltaproteobacteria	L	Reverse transcriptase-like	rnhA	-	3.1.26.4	ko:K03469	ko03030,map03030	-	-	-	ko00000,ko00001,ko01000,ko03032	-	-	-	RVT_3
gmmutg13889G000080.1	760142.Hipma_1245	2.26e-14	73.9	COG0328@1|root,COG0328@2|Bacteria,1MZD1@1224|Proteobacteria,42UI6@68525|delta/epsilon subdivisions,2WQSU@28221|Deltaproteobacteria,2M7CK@213113|Desulfurellales	28221|Deltaproteobacteria	L	Reverse transcriptase-like	rnhA	-	3.1.26.4	ko:K03469	ko03030,map03030	-	-	-	ko00000,ko00001,ko01000,ko03032	-	-	-	RVT_3
gmmutg14970G000070.1	760142.Hipma_1245	9.04e-15	75.9	COG0328@1|root,COG0328@2|Bacteria,1MZD1@1224|Proteobacteria,42UI6@68525|delta/epsilon subdivisions,2WQSU@28221|Deltaproteobacteria,2M7CK@213113|Desulfurellales	28221|Deltaproteobacteria	L	Reverse transcriptase-like	rnhA	-	3.1.26.4	ko:K03469	ko03030,map03030	-	-	-	ko00000,ko00001,ko01000,ko03032	-	-	-	RVT_3
gmmutg17013G000020.1	760142.Hipma_1245	7.52e-16	77	COG0328@1|root,COG0328@2|Bacteria,1MZD1@1224|Proteobacteria,42UI6@68525|delta/epsilon subdivisions,2WQSU@28221|Deltaproteobacteria,2M7CK@213113|Desulfurellales	28221|Deltaproteobacteria	L	Reverse transcriptase-like	rnhA	-	3.1.26.4	ko:K03469	ko03030,map03030	-	-	-	ko00000,ko00001,ko01000,ko03032	-	-	-	RVT_3
gmmutg17390G000030.1	489825.LYNGBM3L_04650	4.65e-10	66.2	COG0328@1|root,COG0328@2|Bacteria,1GKW1@1117|Cyanobacteria,1HG9I@1150|Oscillatoriales	1117|Cyanobacteria	L	Reverse transcriptase-like	-	-	3.1.26.4	ko:K03469	ko03030,map03030	-	-	-	ko00000,ko00001,ko01000,ko03032	-	-	-	RVT_3
gmmutg1789G000110.1	760142.Hipma_1245	2.53e-16	79.3	COG0328@1|root,COG0328@2|Bacteria,1MZD1@1224|Proteobacteria,42UI6@68525|delta/epsilon subdivisions,2WQSU@28221|Deltaproteobacteria,2M7CK@213113|Desulfurellales	28221|Deltaproteobacteria	L	Reverse transcriptase-like	rnhA	-	3.1.26.4	ko:K03469	ko03030,map03030	-	-	-	ko00000,ko00001,ko01000,ko03032	-	-	-	RVT_3
gmmutg18397G000020.1	555079.Toce_0936	8.51e-29	113	COG0328@1|root,COG0328@2|Bacteria,1VAJW@1239|Firmicutes,24NJ8@186801|Clostridia,42H5V@68295|Thermoanaerobacterales	186801|Clostridia	L	Reverse transcriptase-like	rnhA	-	3.1.26.4	ko:K03469,ko:K06864	ko03030,map03030	-	-	-	ko00000,ko00001,ko01000,ko03032	-	-	-	RVT_3
gmmutg226449G000010.1	760142.Hipma_1245	1.67e-15	77.8	COG0328@1|root,COG0328@2|Bacteria,1MZD1@1224|Proteobacteria,42UI6@68525|delta/epsilon subdivisions,2WQSU@28221|Deltaproteobacteria,2M7CK@213113|Desulfurellales	28221|Deltaproteobacteria	L	Reverse transcriptase-like	rnhA	-	3.1.26.4	ko:K03469	ko03030,map03030	-	-	-	ko00000,ko00001,ko01000,ko03032	-	-	-	RVT_3
gmmutg229380G000010.1	760142.Hipma_1245	1.67e-15	77.8	COG0328@1|root,COG0328@2|Bacteria,1MZD1@1224|Proteobacteria,42UI6@68525|delta/epsilon subdivisions,2WQSU@28221|Deltaproteobacteria,2M7CK@213113|Desulfurellales	28221|Deltaproteobacteria	L	Reverse transcriptase-like	rnhA	-	3.1.26.4	ko:K03469	ko03030,map03030	-	-	-	ko00000,ko00001,ko01000,ko03032	-	-	-	RVT_3
gmmutg23879G000010.1	760142.Hipma_1245	4.01e-14	72	COG0328@1|root,COG0328@2|Bacteria,1MZD1@1224|Proteobacteria,42UI6@68525|delta/epsilon subdivisions,2WQSU@28221|Deltaproteobacteria,2M7CK@213113|Desulfurellales	28221|Deltaproteobacteria	L	Reverse transcriptase-like	rnhA	-	3.1.26.4	ko:K03469	ko03030,map03030	-	-	-	ko00000,ko00001,ko01000,ko03032	-	-	-	RVT_3
gmmutg26238G000010.1	760142.Hipma_1245	1.19e-15	78.2	COG0328@1|root,COG0328@2|Bacteria,1MZD1@1224|Proteobacteria,42UI6@68525|delta/epsilon subdivisions,2WQSU@28221|Deltaproteobacteria,2M7CK@213113|Desulfurellales	28221|Deltaproteobacteria	L	Reverse transcriptase-like	rnhA	-	3.1.26.4	ko:K03469	ko03030,map03030	-	-	-	ko00000,ko00001,ko01000,ko03032	-	-	-	RVT_3
gmmutg272G000050.1	760142.Hipma_1245	1.41e-16	79	COG0328@1|root,COG0328@2|Bacteria,1MZD1@1224|Proteobacteria,42UI6@68525|delta/epsilon subdivisions,2WQSU@28221|Deltaproteobacteria,2M7CK@213113|Desulfurellales	28221|Deltaproteobacteria	L	Reverse transcriptase-like	rnhA	-	3.1.26.4	ko:K03469	ko03030,map03030	-	-	-	ko00000,ko00001,ko01000,ko03032	-	-	-	RVT_3
gmmutg322547G000010.1	760142.Hipma_1245	6.05e-16	79	COG0328@1|root,COG0328@2|Bacteria,1MZD1@1224|Proteobacteria,42UI6@68525|delta/epsilon subdivisions,2WQSU@28221|Deltaproteobacteria,2M7CK@213113|Desulfurellales	28221|Deltaproteobacteria	L	Reverse transcriptase-like	rnhA	-	3.1.26.4	ko:K03469	ko03030,map03030	-	-	-	ko00000,ko00001,ko01000,ko03032	-	-	-	RVT_3
gmmutg33913G000070.1	760142.Hipma_1245	3.28e-15	77	COG0328@1|root,COG0328@2|Bacteria,1MZD1@1224|Proteobacteria,42UI6@68525|delta/epsilon subdivisions,2WQSU@28221|Deltaproteobacteria,2M7CK@213113|Desulfurellales	28221|Deltaproteobacteria	L	Reverse transcriptase-like	rnhA	-	3.1.26.4	ko:K03469	ko03030,map03030	-	-	-	ko00000,ko00001,ko01000,ko03032	-	-	-	RVT_3
gmmutg3728G000030.1	760142.Hipma_1245	3.67e-13	71.6	COG0328@1|root,COG0328@2|Bacteria,1MZD1@1224|Proteobacteria,42UI6@68525|delta/epsilon subdivisions,2WQSU@28221|Deltaproteobacteria,2M7CK@213113|Desulfurellales	28221|Deltaproteobacteria	L	Reverse transcriptase-like	rnhA	-	3.1.26.4	ko:K03469	ko03030,map03030	-	-	-	ko00000,ko00001,ko01000,ko03032	-	-	-	RVT_3
gmmutg42552G000020.1	760142.Hipma_1245	8.49e-16	78.6	COG0328@1|root,COG0328@2|Bacteria,1MZD1@1224|Proteobacteria,42UI6@68525|delta/epsilon subdivisions,2WQSU@28221|Deltaproteobacteria,2M7CK@213113|Desulfurellales	28221|Deltaproteobacteria	L	Reverse transcriptase-like	rnhA	-	3.1.26.4	ko:K03469	ko03030,map03030	-	-	-	ko00000,ko00001,ko01000,ko03032	-	-	-	RVT_3
gmmutg43546G000030.1	760142.Hipma_1245	9.04e-15	75.9	COG0328@1|root,COG0328@2|Bacteria,1MZD1@1224|Proteobacteria,42UI6@68525|delta/epsilon subdivisions,2WQSU@28221|Deltaproteobacteria,2M7CK@213113|Desulfurellales	28221|Deltaproteobacteria	L	Reverse transcriptase-like	rnhA	-	3.1.26.4	ko:K03469	ko03030,map03030	-	-	-	ko00000,ko00001,ko01000,ko03032	-	-	-	RVT_3
gmmutg44G000060.1	760142.Hipma_1245	2.62e-13	72	COG0328@1|root,COG0328@2|Bacteria,1MZD1@1224|Proteobacteria,42UI6@68525|delta/epsilon subdivisions,2WQSU@28221|Deltaproteobacteria,2M7CK@213113|Desulfurellales	28221|Deltaproteobacteria	L	Reverse transcriptase-like	rnhA	-	3.1.26.4	ko:K03469	ko03030,map03030	-	-	-	ko00000,ko00001,ko01000,ko03032	-	-	-	RVT_3
gmmutg50594G000090.1	760142.Hipma_1245	4.88e-14	73.9	COG0328@1|root,COG0328@2|Bacteria,1MZD1@1224|Proteobacteria,42UI6@68525|delta/epsilon subdivisions,2WQSU@28221|Deltaproteobacteria,2M7CK@213113|Desulfurellales	28221|Deltaproteobacteria	L	Reverse transcriptase-like	rnhA	-	3.1.26.4	ko:K03469	ko03030,map03030	-	-	-	ko00000,ko00001,ko01000,ko03032	-	-	-	RVT_3
gmmutg61378G000010.1	760142.Hipma_1245	2.49e-14	74.7	COG0328@1|root,COG0328@2|Bacteria,1MZD1@1224|Proteobacteria,42UI6@68525|delta/epsilon subdivisions,2WQSU@28221|Deltaproteobacteria,2M7CK@213113|Desulfurellales	28221|Deltaproteobacteria	L	Reverse transcriptase-like	rnhA	-	3.1.26.4	ko:K03469	ko03030,map03030	-	-	-	ko00000,ko00001,ko01000,ko03032	-	-	-	RVT_3
gmmutg672G000090.1	760142.Hipma_1245	5.43e-16	79	COG0328@1|root,COG0328@2|Bacteria,1MZD1@1224|Proteobacteria,42UI6@68525|delta/epsilon subdivisions,2WQSU@28221|Deltaproteobacteria,2M7CK@213113|Desulfurellales	28221|Deltaproteobacteria	L	Reverse transcriptase-like	rnhA	-	3.1.26.4	ko:K03469	ko03030,map03030	-	-	-	ko00000,ko00001,ko01000,ko03032	-	-	-	RVT_3
gmmutg71049G000010.1	760142.Hipma_1245	3.08e-16	79.7	COG0328@1|root,COG0328@2|Bacteria,1MZD1@1224|Proteobacteria,42UI6@68525|delta/epsilon subdivisions,2WQSU@28221|Deltaproteobacteria,2M7CK@213113|Desulfurellales	28221|Deltaproteobacteria	L	Reverse transcriptase-like	rnhA	-	3.1.26.4	ko:K03469	ko03030,map03030	-	-	-	ko00000,ko00001,ko01000,ko03032	-	-	-	RVT_3
gmmutg78006G000010.1	760142.Hipma_1245	7.35e-14	71.6	COG0328@1|root,COG0328@2|Bacteria,1MZD1@1224|Proteobacteria,42UI6@68525|delta/epsilon subdivisions,2WQSU@28221|Deltaproteobacteria,2M7CK@213113|Desulfurellales	28221|Deltaproteobacteria	L	Reverse transcriptase-like	rnhA	-	3.1.26.4	ko:K03469	ko03030,map03030	-	-	-	ko00000,ko00001,ko01000,ko03032	-	-	-	RVT_3
gmmutg8657G000080.1	760142.Hipma_1245	2.59e-14	73.2	COG0328@1|root,COG0328@2|Bacteria,1MZD1@1224|Proteobacteria,42UI6@68525|delta/epsilon subdivisions,2WQSU@28221|Deltaproteobacteria,2M7CK@213113|Desulfurellales	28221|Deltaproteobacteria	L	Reverse transcriptase-like	rnhA	-	3.1.26.4	ko:K03469	ko03030,map03030	-	-	-	ko00000,ko00001,ko01000,ko03032	-	-	-	RVT_3
gmmutg90853G000020.1	760142.Hipma_1245	6.05e-16	79	COG0328@1|root,COG0328@2|Bacteria,1MZD1@1224|Proteobacteria,42UI6@68525|delta/epsilon subdivisions,2WQSU@28221|Deltaproteobacteria,2M7CK@213113|Desulfurellales	28221|Deltaproteobacteria	L	Reverse transcriptase-like	rnhA	-	3.1.26.4	ko:K03469	ko03030,map03030	-	-	-	ko00000,ko00001,ko01000,ko03032	-	-	-	RVT_3
gmmutg93320G000020.1	760142.Hipma_1245	6.05e-16	79	COG0328@1|root,COG0328@2|Bacteria,1MZD1@1224|Proteobacteria,42UI6@68525|delta/epsilon subdivisions,2WQSU@28221|Deltaproteobacteria,2M7CK@213113|Desulfurellales	28221|Deltaproteobacteria	L	Reverse transcriptase-like	rnhA	-	3.1.26.4	ko:K03469	ko03030,map03030	-	-	-	ko00000,ko00001,ko01000,ko03032	-	-	-	RVT_3
MSTRG.14466.1.p1	760142.Hipma_1245	9.18e-15	77	COG0328@1|root,COG0328@2|Bacteria,1MZD1@1224|Proteobacteria,42UI6@68525|delta/epsilon subdivisions,2WQSU@28221|Deltaproteobacteria,2M7CK@213113|Desulfurellales	28221|Deltaproteobacteria	L	Reverse transcriptase-like	rnhA	-	3.1.26.4	ko:K03469	ko03030,map03030	-	-	-	ko00000,ko00001,ko01000,ko03032	-	-	-	RVT_3
gmmutg4829G000080.1	1121403.AUCV01000032_gene2883	6.03e-09	58.9	COG0328@1|root,COG0328@2|Bacteria,1MZD1@1224|Proteobacteria,42UI6@68525|delta/epsilon subdivisions,2WQSU@28221|Deltaproteobacteria	28221|Deltaproteobacteria	L	Ribonuclease H	rnhA	-	3.1.26.4	ko:K03469	ko03030,map03030	-	-	-	ko00000,ko00001,ko01000,ko03032	-	-	-	RVT_3
STRG.1692.1.p1	88036.EFJ28249	1.55e-124	364	COG0120@1|root,KOG3075@2759|Eukaryota,37RSS@33090|Viridiplantae,3GH6D@35493|Streptophyta	35493|Streptophyta	G	Ribose 5-phosphate isomerase A (phosphoriboisomerase A)	-	-	-	-	-	-	-	-	-	-	-	-	Rib_5-P_isom_A
gmmutg10647G000030.1	4555.Si037316m	5.85e-15	82.8	COG1552@1|root,KOG0003@2759|Eukaryota,37TWI@33090|Viridiplantae,3GHWG@35493|Streptophyta,3KZ52@4447|Liliopsida,3IMHY@38820|Poales	35493|Streptophyta	J	Ribosomal L40e family	-	-	-	ko:K02927	ko03010,map03010	M00177,M00179	-	-	br01610,ko00000,ko00001,ko00002,ko03011	-	-	-	Ribosomal_L40e,ubiquitin
MSTRG.7527.1.p1	3218.PP1S50_167V6.1	6.65e-60	207	29BRT@1|root,2RIV3@2759|Eukaryota,381GI@33090|Viridiplantae,3GQT2@35493|Streptophyta	35493|Streptophyta	A	RNA recognition motif. (a.k.a. RRM, RBD, or RNP domain)	-	-	-	-	-	-	-	-	-	-	-	-	RRM_1
gmmutg160042G000040.1	57918.XP_004291837.1	2.73e-09	63.2	COG0328@1|root,2QRR5@2759|Eukaryota,37QNM@33090|Viridiplantae,3G9CP@35493|Streptophyta,4JH85@91835|fabids	35493|Streptophyta	L	RNase H	-	-	-	-	-	-	-	-	-	-	-	-	Cauli_VI,DUF393,RVT_3
gmmutg281261G000010.1	289376.THEYE_A1032	1.57e-11	66.2	COG0328@1|root,COG0328@2|Bacteria,3J19E@40117|Nitrospirae	40117|Nitrospirae	L	RNase H	-	-	3.1.26.4	ko:K03469	ko03030,map03030	-	-	-	ko00000,ko00001,ko01000,ko03032	-	-	-	RVT_3
gmmutg3743G000010.1	57918.XP_004291837.1	2.01e-09	63.5	COG0328@1|root,2QRR5@2759|Eukaryota,37QNM@33090|Viridiplantae,3G9CP@35493|Streptophyta,4JH85@91835|fabids	35493|Streptophyta	L	RNase H	-	-	-	-	-	-	-	-	-	-	-	-	Cauli_VI,DUF393,RVT_3
gmmutg5201G000070.1	38727.Pavir.Ea03503.1.p	8.99e-09	59.7	COG0328@1|root,2S89Z@2759|Eukaryota,37WKD@33090|Viridiplantae,3GYHC@35493|Streptophyta,3M2G0@4447|Liliopsida,3IEBG@38820|Poales	33090|Viridiplantae	L	RNase H	-	-	-	-	-	-	-	-	-	-	-	-	Cauli_VI,RVT_3
gmmutg56253G000030.1	57918.XP_004291837.1	7.92e-10	64.7	COG0328@1|root,2QRR5@2759|Eukaryota,37QNM@33090|Viridiplantae,3G9CP@35493|Streptophyta,4JH85@91835|fabids	35493|Streptophyta	L	RNase H	-	-	-	-	-	-	-	-	-	-	-	-	Cauli_VI,DUF393,RVT_3
gmmutg70G000230.1	57918.XP_004291837.1	2.73e-09	63.2	COG0328@1|root,2QRR5@2759|Eukaryota,37QNM@33090|Viridiplantae,3G9CP@35493|Streptophyta,4JH85@91835|fabids	35493|Streptophyta	L	RNase H	-	-	-	-	-	-	-	-	-	-	-	-	Cauli_VI,DUF393,RVT_3
gmmutg8818G000060.1	57918.XP_004291837.1	5.07e-09	62.4	COG0328@1|root,2QRR5@2759|Eukaryota,37QNM@33090|Viridiplantae,3G9CP@35493|Streptophyta,4JH85@91835|fabids	35493|Streptophyta	L	RNase H	-	-	-	-	-	-	-	-	-	-	-	-	Cauli_VI,DUF393,RVT_3
gmmutg170188G000040.1	876269.ARWA01000001_gene3168	2.45e-145	417	COG1045@1|root,COG1045@2|Bacteria,1MVFX@1224|Proteobacteria,2TQQ5@28211|Alphaproteobacteria,3N9Z8@45404|Beijerinckiaceae	28211|Alphaproteobacteria	E	Serine acetyltransferase, N-terminal	cysE	-	2.3.1.30	ko:K00640	ko00270,ko00920,ko01100,ko01110,ko01120,ko01200,ko01230,ko05111,map00270,map00920,map01100,map01110,map01120,map01200,map01230,map05111	M00021	R00586	RC00004,RC00041	ko00000,ko00001,ko00002,ko01000	-	-	-	Hexapep,SATase_N
gmmutg166361G000010.1	1549858.MC45_06600	4.43e-158	447	COG0627@1|root,COG0627@2|Bacteria,1MUID@1224|Proteobacteria,2TQSM@28211|Alphaproteobacteria,2K143@204457|Sphingomonadales	204457|Sphingomonadales	S	Serine hydrolase involved in the detoxification of formaldehyde	-	-	3.1.2.12	ko:K01070	ko00680,ko01120,ko01200,map00680,map01120,map01200	-	R00527	RC00167,RC00320	ko00000,ko00001,ko01000	-	CE1	-	Esterase
gmmutg201033G000010.1	582899.Hden_0290	1.24e-153	446	COG0075@1|root,COG0075@2|Bacteria,1MWHJ@1224|Proteobacteria,2TQSN@28211|Alphaproteobacteria	28211|Alphaproteobacteria	E	Serine-pyruvate aminotransferase archaeal aspartate aminotransferase	-	-	2.6.1.44,2.6.1.45,2.6.1.51	ko:K00830	ko00250,ko00260,ko00630,ko00680,ko01100,ko01110,ko01120,ko01130,ko01200,ko04146,map00250,map00260,map00630,map00680,map01100,map01110,map01120,map01130,map01200,map04146	M00346,M00532	R00369,R00372,R00585,R00588	RC00006,RC00008,RC00018	ko00000,ko00001,ko00002,ko01000,ko01007	-	-	-	Aminotran_5
gmmutg184826G000040.1	398578.Daci_4268	0	1014	COG0753@1|root,COG0753@2|Bacteria,1MUXZ@1224|Proteobacteria,2VGZA@28216|Betaproteobacteria,4AA0R@80864|Comamonadaceae	28216|Betaproteobacteria	C	Serves to protect cells from the toxic effects of hydrogen peroxide	katA	-	1.11.1.6	ko:K03781	ko00380,ko00630,ko01110,ko01130,ko01200,ko04011,ko04016,ko04068,ko04146,ko04211,ko04212,ko04213,ko05014,map00380,map00630,map01110,map01130,map01200,map04011,map04016,map04068,map04146,map04211,map04212,map04213,map05014	M00532	R00009,R00602,R02670	RC00034,RC00767,RC02141,RC02755	ko00000,ko00001,ko00002,ko01000	-	-	-	Catalase,Catalase-rel
gmmutg13077G000010.1	3218.PP1S375_28V6.1	8.34e-60	210	COG0568@1|root,2QV7Q@2759|Eukaryota,37R22@33090|Viridiplantae,3G7GT@35493|Streptophyta	35493|Streptophyta	K	Sigma factors are initiation factors that promote the attachment of plastid-encoded RNA polymerase (PEP) to specific initiation sites and are then released	-	-	-	-	-	-	-	-	-	-	-	-	Sigma70_r2,Sigma70_r3,Sigma70_r4
gmmutg36973G000140.1	3218.PP1S89_28V6.1	1.14e-89	274	28KKK@1|root,2QT20@2759|Eukaryota	2759|Eukaryota	S	single-strand selective uracil DNA N-glycosylase activity	SMUG1	GO:0000702,GO:0000703,GO:0003674,GO:0003676,GO:0003677,GO:0003697,GO:0003824,GO:0004844,GO:0005488,GO:0005575,GO:0005622,GO:0005623,GO:0005634,GO:0005654,GO:0005730,GO:0006139,GO:0006220,GO:0006244,GO:0006259,GO:0006281,GO:0006284,GO:0006285,GO:0006304,GO:0006725,GO:0006753,GO:0006793,GO:0006796,GO:0006807,GO:0006950,GO:0006974,GO:0008150,GO:0008152,GO:0009056,GO:0009058,GO:0009117,GO:0009166,GO:…	-	ko:K10800	ko03410,map03410	-	-	-	ko00000,ko00001,ko01000,ko03400	-	-	-	UDG
gmmutg24570G000060.1	3218.PP1S68_122V6.2	1.37e-126	370	COG0846@1|root,KOG2684@2759|Eukaryota,37Z37@33090|Viridiplantae,3GNI9@35493|Streptophyta	35493|Streptophyta	BK	Sir2 family	-	-	-	ko:K11415	-	-	-	-	ko00000,ko01000,ko03036	-	-	-	SIR2
MSTRG.20431.1.p1	3218.PP1S68_122V6.2	4.92e-127	370	COG0846@1|root,KOG2684@2759|Eukaryota,37Z37@33090|Viridiplantae,3GNI9@35493|Streptophyta	35493|Streptophyta	BK	Sir2 family	-	-	-	ko:K11415	-	-	-	-	ko00000,ko01000,ko03036	-	-	-	SIR2
gmmutg20378G000030.1	13037.EHJ75938	8.46e-27	117	KOG0255@1|root,KOG0255@2759|Eukaryota	2759|Eukaryota	GM	solute carrier family 22	-	-	-	ko:K08202,ko:K08203	ko05231,map05231	-	-	-	ko00000,ko00001,ko02000	2.A.1.19.2,2.A.1.19.3,2.A.1.19.4	-	-	MFS_1,Sugar_tr
STRG.31764.1.p1	13037.EHJ75938	3.54e-25	106	KOG0255@1|root,KOG0255@2759|Eukaryota	2759|Eukaryota	GM	solute carrier family 22	-	-	-	ko:K08202,ko:K08203	ko05231,map05231	-	-	-	ko00000,ko00001,ko02000	2.A.1.19.2,2.A.1.19.3,2.A.1.19.4	-	-	MFS_1,Sugar_tr
gmmutg13295G000020.1	13333.ERN06426	3.06e-36	132	KOG4496@1|root,KOG4496@2759|Eukaryota,3899C@33090|Viridiplantae,3GY9G@35493|Streptophyta	35493|Streptophyta	S	Subunit CCDC53 of WASH complex	-	-	-	ko:K18463	ko04144,ko04212,map04144,map04212	-	-	-	ko00000,ko00001,ko04131	-	-	-	CCDC53
gmmutg50204G000030.1	1096546.WYO_1193	3.19e-124	363	COG0074@1|root,COG0074@2|Bacteria,1MUGA@1224|Proteobacteria,2TQKB@28211|Alphaproteobacteria,1JR7X@119045|Methylobacteriaceae	28211|Alphaproteobacteria	C	Succinyl-CoA synthetase functions in the citric acid cycle (TCA), coupling the hydrolysis of succinyl-CoA to the synthesis of either ATP or GTP and thus represents the only step of substrate-level phosphorylation in the TCA. The alpha subunit of the enzyme binds the substrates coenzyme A and phosphate, while succinate binding and nucleotide specificity is provided by the beta subunit	sucD	-	6.2.1.5	ko:K01902	ko00020,ko00640,ko00660,ko00720,ko01100,ko01110,ko01120,ko01130,ko01200,map00020,map00640,map00660,map00720,map01100,map01110,map01120,map01130,map01200	M00009,M00011,M00173,M00374,M00620	R00405,R02404	RC00004,RC00014	ko00000,ko00001,ko00002,ko01000	-	-	-	CoA_binding,Ligase_CoA
gmmutg49011G000010.1	1141663.OOC_16869	1.98e-22	106	COG2931@1|root,COG5263@1|root,COG2931@2|Bacteria,COG5263@2|Bacteria,1R6CP@1224|Proteobacteria,1SF1A@1236|Gammaproteobacteria,3Z83F@586|Providencia	1236|Gammaproteobacteria	Q	TcdA/TcdB pore forming domain	-	-	-	ko:K19615	ko02020,map02020	-	-	-	ko00000,ko00001,ko02042	-	-	-	Peptidase_C80,TcdA_TcdB_pore
gmmutg49911G000010.1	1141663.OOC_16869	5.72e-24	110	COG2931@1|root,COG5263@1|root,COG2931@2|Bacteria,COG5263@2|Bacteria,1R6CP@1224|Proteobacteria,1SF1A@1236|Gammaproteobacteria,3Z83F@586|Providencia	1236|Gammaproteobacteria	Q	TcdA/TcdB pore forming domain	-	-	-	ko:K19615	ko02020,map02020	-	-	-	ko00000,ko00001,ko02042	-	-	-	Peptidase_C80,TcdA_TcdB_pore
gmmutg166361G000100.1	1379701.JPJC01000232_gene2840	6.75e-253	697	COG0133@1|root,COG0133@2|Bacteria,1MUS8@1224|Proteobacteria,2TSHK@28211|Alphaproteobacteria,2K1IA@204457|Sphingomonadales	204457|Sphingomonadales	E	The beta subunit is responsible for the synthesis of L- tryptophan from indole and L-serine	trpB	-	4.2.1.20	ko:K01696	ko00260,ko00400,ko01100,ko01110,ko01130,ko01230,map00260,map00400,map01100,map01110,map01130,map01230	M00023	R00674,R02340,R02722	RC00209,RC00210,RC00700,RC00701,RC02868	ko00000,ko00001,ko00002,ko01000	-	-	-	PALP
gmmutg436004G000010.1	426355.Mrad2831_1872	1.63e-263	724	COG0133@1|root,COG0133@2|Bacteria,1MUS8@1224|Proteobacteria,2TSHK@28211|Alphaproteobacteria,1JR4U@119045|Methylobacteriaceae	28211|Alphaproteobacteria	E	The beta subunit is responsible for the synthesis of L- tryptophan from indole and L-serine	trpB	GO:0000162,GO:0005575,GO:0005622,GO:0005623,GO:0005737,GO:0006082,GO:0006520,GO:0006568,GO:0006576,GO:0006586,GO:0006725,GO:0006807,GO:0008150,GO:0008152,GO:0008652,GO:0009058,GO:0009072,GO:0009073,GO:0009308,GO:0009309,GO:0009987,GO:0016053,GO:0018130,GO:0019438,GO:0019752,GO:0034641,GO:0042401,GO:0042430,GO:0042435,GO:0043436,GO:0044106,GO:0044237,GO:0044238,GO:0044249,GO:0044271,GO:0044281,GO:…	4.2.1.20	ko:K01696	ko00260,ko00400,ko01100,ko01110,ko01130,ko01230,map00260,map00400,map01100,map01110,map01130,map01230	M00023	R00674,R02340,R02722	RC00209,RC00210,RC00700,RC00701,RC02868	ko00000,ko00001,ko00002,ko01000	-	-	-	PALP
gmmutg165707G000100.1	1112212.JH584235_gene1273	2.41e-68	210	COG0509@1|root,COG0509@2|Bacteria,1RGV7@1224|Proteobacteria,2U9BY@28211|Alphaproteobacteria,2K5E0@204457|Sphingomonadales	204457|Sphingomonadales	E	The glycine cleavage system catalyzes the degradation of glycine. The H protein shuttles the methylamine group of glycine from the P protein to the T protein	gcvH	-	-	ko:K02437	ko00260,ko00630,ko01100,ko01110,ko01130,ko01200,map00260,map00630,map01100,map01110,map01130,map01200	M00532	R01221	RC00022,RC02834	ko00000,ko00001,ko00002	-	-	-	GCV_H
gmmutg184826G000020.1	398578.Daci_4328	0	1873	COG0403@1|root,COG1003@1|root,COG0403@2|Bacteria,COG1003@2|Bacteria,1MUDP@1224|Proteobacteria,2VHQ6@28216|Betaproteobacteria,4AC7P@80864|Comamonadaceae	28216|Betaproteobacteria	E	The glycine cleavage system catalyzes the degradation of glycine. The P protein binds the alpha-amino group of glycine through its pyridoxal phosphate cofactor	gcvP	-	1.4.4.2	ko:K00281	ko00260,ko00630,ko01100,ko01110,ko01130,ko01200,map00260,map00630,map01100,map01110,map01130,map01200	M00532	R01221,R03425	RC00022,RC00929,RC02834,RC02880	ko00000,ko00001,ko00002,ko01000	-	-	-	GDC-P
gmmutg170498G000050.1	1090319.KE386571_gene984	1.26e-187	533	COG0022@1|root,COG0022@2|Bacteria,1R8KB@1224|Proteobacteria,2TRMR@28211|Alphaproteobacteria,2JZYC@204457|Sphingomonadales	204457|Sphingomonadales	C	The pyruvate dehydrogenase complex catalyzes the overall conversion of pyruvate to acetyl-CoA and CO(2)	pdhB	-	1.2.4.1	ko:K00162	ko00010,ko00020,ko00620,ko01100,ko01110,ko01120,ko01130,ko01200,ko04066,ko04922,ko05230,map00010,map00020,map00620,map01100,map01110,map01120,map01130,map01200,map04066,map04922,map05230	M00307	R00014,R00209,R01699,R03270	RC00004,RC00027,RC00627,RC02742,RC02744,RC02882	br01601,ko00000,ko00001,ko00002,ko01000	-	-	-	Biotin_lipoyl,Transket_pyr,Transketolase_C
gmmutg50204G000010.1	426355.Mrad2831_0989	2.54e-187	532	COG0022@1|root,COG0022@2|Bacteria,1R8KB@1224|Proteobacteria,2TRMR@28211|Alphaproteobacteria,1JR4Q@119045|Methylobacteriaceae	28211|Alphaproteobacteria	C	the pyruvate dehydrogenase complex catalyzes the overall conversion of pyruvate to acetyl-CoA and CO(2)	pdhB	-	1.2.4.1	ko:K00162	ko00010,ko00020,ko00620,ko01100,ko01110,ko01120,ko01130,ko01200,ko04066,ko04922,ko05230,map00010,map00020,map00620,map01100,map01110,map01120,map01130,map01200,map04066,map04922,map05230	M00307	R00014,R00209,R01699,R03270	RC00004,RC00027,RC00627,RC02742,RC02744,RC02882	br01601,ko00000,ko00001,ko00002,ko01000	-	-	-	Biotin_lipoyl,Transket_pyr,Transketolase_C
gmmutg165163G000010.1	876269.ARWA01000001_gene3196	0	910	COG0028@1|root,COG0028@2|Bacteria,1MU6U@1224|Proteobacteria,2TR1I@28211|Alphaproteobacteria,3NA4H@45404|Beijerinckiaceae	28211|Alphaproteobacteria	EH	Thiamine pyrophosphate enzyme, central domain	ilvI	-	2.2.1.6	ko:K01652	ko00290,ko00650,ko00660,ko00770,ko01100,ko01110,ko01130,ko01210,ko01230,map00290,map00650,map00660,map00770,map01100,map01110,map01130,map01210,map01230	M00019,M00570	R00006,R00014,R00226,R03050,R04672,R04673,R08648	RC00027,RC00106,RC01192,RC02744,RC02893	ko00000,ko00001,ko00002,ko01000	-	-	-	TPP_enzyme_C,TPP_enzyme_M,TPP_enzyme_N
gmmutg170498G000030.1	1007104.SUS17_2962	6.01e-208	584	COG0050@1|root,COG0050@2|Bacteria,1MVC0@1224|Proteobacteria,2TQP8@28211|Alphaproteobacteria,2K177@204457|Sphingomonadales	204457|Sphingomonadales	J	This protein promotes the GTP-dependent binding of aminoacyl-tRNA to the A-site of ribosomes during protein biosynthesis	tuf	-	-	ko:K02358	-	-	-	-	ko00000,ko03012,ko03029,ko04147	-	-	-	GTP_EFTU,GTP_EFTU_D2,GTP_EFTU_D3
gmmutg177190G000020.1	639030.JHVA01000001_gene1432	4.01e-268	735	COG0050@1|root,COG0050@2|Bacteria,3Y2JG@57723|Acidobacteria,2JKFY@204432|Acidobacteriia	204432|Acidobacteriia	J	This protein promotes the GTP-dependent binding of aminoacyl-tRNA to the A-site of ribosomes during protein biosynthesis	tuf	-	-	ko:K02358	-	-	-	-	ko00000,ko03012,ko03029,ko04147	-	-	-	GTP_EFTU,GTP_EFTU_D2,GTP_EFTU_D3
gmmutg4850G000080.1	36331.EPrPI00000014858	2.81e-41	157	COG0116@1|root,2QSE5@2759|Eukaryota,1MG0I@121069|Pythiales	121069|Pythiales	L	THUMP domain containing 3. Source PGD	-	-	-	-	-	-	-	-	-	-	-	-	UPF0020
MSTRG.35762.1.p1	36331.EPrPI00000014858	2.81e-41	157	COG0116@1|root,2QSE5@2759|Eukaryota,1MG0I@121069|Pythiales	121069|Pythiales	L	THUMP domain containing 3. Source PGD	-	-	-	-	-	-	-	-	-	-	-	-	UPF0020
gmmutg3282G000090.1	57918.XP_004289763.1	1.9e-30	114	COG2947@1|root,KOG3383@2759|Eukaryota,37UU7@33090|Viridiplantae,3GIV2@35493|Streptophyta,4JPKG@91835|fabids	35493|Streptophyta	S	Thymocyte nuclear protein	-	-	-	-	-	-	-	-	-	-	-	-	EVE
gmmutg27949G000010.1	400682.PAC_15700370	1.05e-45	178	KOG3105@1|root,KOG3105@2759|Eukaryota,38DQS@33154|Opisthokonta,3BGR7@33208|Metazoa	33208|Metazoa	S	Tigger transposable element-derived protein 6-like	-	-	-	-	-	-	-	-	-	-	-	-	DDE_1,HTH_Tnp_Tc5,HTH_psq
gmmutg108386G000010.1	1229172.JQFA01000002_gene2427	3.08e-38	143	COG1512@1|root,COG1512@2|Bacteria,1G0VK@1117|Cyanobacteria,1H8G0@1150|Oscillatoriales	1117|Cyanobacteria	S	TPM domain	-	-	-	-	-	-	-	-	-	-	-	-	TPM_phosphatase
gmmutg620G000020.1	118173.KB235914_gene1459	2.49e-60	202	COG1512@1|root,COG1512@2|Bacteria,1G0VK@1117|Cyanobacteria,1H8G0@1150|Oscillatoriales	1117|Cyanobacteria	S	TPM domain	-	-	-	-	-	-	-	-	-	-	-	-	TPM_phosphatase
gmmutg75091G000010.1	1229172.JQFA01000002_gene2427	7.11e-40	147	COG1512@1|root,COG1512@2|Bacteria,1G0VK@1117|Cyanobacteria,1H8G0@1150|Oscillatoriales	1117|Cyanobacteria	S	TPM domain	-	-	-	-	-	-	-	-	-	-	-	-	TPM_phosphatase
gmmutg12032G000020.1	3218.PP1S323_86V6.1	1.09e-52	180	COG0176@1|root,2S0H6@2759|Eukaryota,37UNC@33090|Viridiplantae,3GQE2@35493|Streptophyta	35493|Streptophyta	G	Transaldolase/Fructose-6-phosphate aldolase	-	-	2.2.1.2	ko:K00616	ko00030,ko01100,ko01110,ko01120,ko01130,ko01200,ko01230,map00030,map01100,map01110,map01120,map01130,map01200,map01230	M00004,M00007	R01827	RC00439,RC00604	ko00000,ko00001,ko00002,ko01000	-	-	-	TAL_FSA
STRG.18276.1.p1	3218.PP1S323_86V6.1	1.09e-52	180	COG0176@1|root,2S0H6@2759|Eukaryota,37UNC@33090|Viridiplantae,3GQE2@35493|Streptophyta	35493|Streptophyta	G	Transaldolase/Fructose-6-phosphate aldolase	-	-	2.2.1.2	ko:K00616	ko00030,ko01100,ko01110,ko01120,ko01130,ko01200,ko01230,map00030,map01100,map01110,map01120,map01130,map01200,map01230	M00004,M00007	R01827	RC00439,RC00604	ko00000,ko00001,ko00002,ko01000	-	-	-	TAL_FSA
gmmutg1693G000020.1	13333.ERN15960	2.53e-126	382	28KI0@1|root,2QSZB@2759|Eukaryota,37TKI@33090|Viridiplantae,3G9S5@35493|Streptophyta	35493|Streptophyta	P	Transferrin	-	-	-	ko:K06569	-	-	-	-	ko00000,ko04090	-	-	-	Transferrin
gmmutg21736G000010.1	88036.EFJ13661	2.66e-26	119	COG2951@1|root,2S2QG@2759|Eukaryota,37ZTY@33090|Viridiplantae,3GNZU@35493|Streptophyta	35493|Streptophyta	M	Transglycosylase SLT domain	-	-	-	-	-	-	-	-	-	-	-	-	SLT_2
gmmutg3335G000130.1	38727.Pavir.Da02287.1.p	8.08e-30	118	COG0021@1|root,KOG0523@2759|Eukaryota,37Q0E@33090|Viridiplantae,3G9CH@35493|Streptophyta,3M591@4447|Liliopsida,3IQ4J@38820|Poales	35493|Streptophyta	G	Transketolase, thiamine diphosphate binding domain	-	GO:0003674,GO:0003824,GO:0004802,GO:0005488,GO:0005509,GO:0016740,GO:0016744,GO:0030145,GO:0043167,GO:0043169,GO:0046872,GO:0046914,GO:0050897	2.2.1.1	ko:K00615	ko00030,ko00710,ko01051,ko01100,ko01110,ko01120,ko01130,ko01200,ko01230,map00030,map00710,map01051,map01100,map01110,map01120,map01130,map01200,map01230	M00004,M00007,M00165,M00167	R01067,R01641,R01830,R06590	RC00032,RC00226,RC00571,RC01560	ko00000,ko00001,ko00002,ko01000	-	-	-	Transket_pyr,Transketolase_C,Transketolase_N
gmmutg29876G000070.1	4558.Sb06g013680.1	4.37e-68	249	COG2801@1|root,KOG0017@2759|Eukaryota,38A58@33090|Viridiplantae,3GXPE@35493|Streptophyta,3MB5P@4447|Liliopsida,3IUQY@38820|Poales	35493|Streptophyta	L	transposition, RNA-mediated	-	-	-	-	-	-	-	-	-	-	-	-	RVP,RVT_1,zf-CCHC
STRG.2071.1.p1	325452.fgenesh_scip_prom.46568.1543	3.34e-17	89.4	COG2801@1|root,KOG0017@2759|Eukaryota,3Q8Z1@4776|Peronosporales	4776|Peronosporales	L	transposition, RNA-mediated	-	-	-	-	-	-	-	-	-	-	-	-	Retrotran_gag_2
gmmutg19299G000020.1	3218.PP1S378_26V6.2	3.87e-65	204	COG3476@1|root,KOG3797@2759|Eukaryota,37W1B@33090|Viridiplantae,3GQ0E@35493|Streptophyta	35493|Streptophyta	T	TspO/MBR family	-	-	-	ko:K05770	ko04080,ko04214,ko04979,ko05166,map04080,map04214,map04979,map05166	-	-	-	ko00000,ko00001,ko02000	9.A.24	-	-	TspO_MBR
gmmutg101332G000020.1	3659.XP_004156525.1	2.33e-14	80.5	COG5272@1|root,KOG0001@2759|Eukaryota,388WA@33090|Viridiplantae,3GXMY@35493|Streptophyta	35493|Streptophyta	O	Ubiquitin-2 like Rad60 SUMO-like	-	-	-	ko:K02977,ko:K08770	ko03010,ko03320,map03010,map03320	M00177,M00179	-	-	br01610,ko00000,ko00001,ko00002,ko03011,ko04121,ko04147	-	-	-	ubiquitin
gmmutg16231G000010.1	218851.Aquca_004_00207.1	7.74e-86	253	COG1552@1|root,KOG0003@2759|Eukaryota,37TWI@33090|Viridiplantae,3GHWG@35493|Streptophyta	35493|Streptophyta	J	ubiquitin-60S ribosomal protein	-	-	-	ko:K02927	ko03010,map03010	M00177,M00179	-	-	br01610,ko00000,ko00001,ko00002,ko03011	-	-	-	Ribosomal_L40e,ubiquitin
STRG.15066.1.p1	218851.Aquca_004_00207.1	7.74e-86	253	COG1552@1|root,KOG0003@2759|Eukaryota,37TWI@33090|Viridiplantae,3GHWG@35493|Streptophyta	35493|Streptophyta	J	ubiquitin-60S ribosomal protein	-	-	-	ko:K02927	ko03010,map03010	M00177,M00179	-	-	br01610,ko00000,ko00001,ko00002,ko03011	-	-	-	Ribosomal_L40e,ubiquitin
STRG.21066.1.p1	218851.Aquca_004_00207.1	7.74e-86	253	COG1552@1|root,KOG0003@2759|Eukaryota,37TWI@33090|Viridiplantae,3GHWG@35493|Streptophyta	35493|Streptophyta	J	ubiquitin-60S ribosomal protein	-	-	-	ko:K02927	ko03010,map03010	M00177,M00179	-	-	br01610,ko00000,ko00001,ko00002,ko03011	-	-	-	Ribosomal_L40e,ubiquitin
gmmutg11304G000080.1	3218.PP1S160_156V6.1	0	1238	COG0476@1|root,KOG2012@2759|Eukaryota,37YEG@33090|Viridiplantae,3GNII@35493|Streptophyta	35493|Streptophyta	O	Ubiquitin-activating enzyme e1 C-terminal domain	-	-	6.2.1.45	ko:K03178	ko04120,ko05012,map04120,map05012	-	-	-	ko00000,ko00001,ko01000,ko04121,ko04147	-	-	-	E1_4HB,E1_FCCH,E1_UFD,ThiF,UBA_e1_thiolCys
MSTRG.2767.1.p1	3218.PP1S322_13V6.1	5.14e-183	553	COG0476@1|root,KOG2012@2759|Eukaryota,37YEG@33090|Viridiplantae,3GNII@35493|Streptophyta	35493|Streptophyta	O	Ubiquitin-activating enzyme e1 C-terminal domain	-	-	6.2.1.45	ko:K03178	ko04120,ko05012,map04120,map05012	-	-	-	ko00000,ko00001,ko01000,ko04121,ko04147	-	-	-	E1_4HB,E1_FCCH,E1_UFD,ThiF,UBA_e1_thiolCys
gmmutg3588G000040.1	225117.XP_009367064.1	2.29e-48	154	KOG3493@1|root,KOG3493@2759|Eukaryota,37VXX@33090|Viridiplantae,3GK34@35493|Streptophyta,4JQIB@91835|fabids	35493|Streptophyta	O	Ubiquitin-like protein	-	-	-	ko:K13113	ko04212,map04212	-	-	-	ko00000,ko00001,ko03041	-	-	-	ubiquitin
gmmutg7731G000080.1	225117.XP_009367064.1	2.29e-48	154	KOG3493@1|root,KOG3493@2759|Eukaryota,37VXX@33090|Viridiplantae,3GK34@35493|Streptophyta,4JQIB@91835|fabids	35493|Streptophyta	O	Ubiquitin-like protein	-	-	-	ko:K13113	ko04212,map04212	-	-	-	ko00000,ko00001,ko03041	-	-	-	ubiquitin
MSTRG.23046.3.p1	3218.PP1S166_14V6.1	2.01e-48	162	COG1742@1|root,2S4DA@2759|Eukaryota,37X0Y@33090|Viridiplantae,3GQF7@35493|Streptophyta	33090|Viridiplantae	S	Uncharacterised BCR, YnfA/UPF0060 family	-	-	-	-	-	-	-	-	-	-	-	-	UPF0060
gmmutg253151G000020.1	641524.ADICYQ_3646	1.03e-48	173	COG3662@1|root,COG3662@2|Bacteria,4NHPF@976|Bacteroidetes,47JWV@768503|Cytophagia	976|Bacteroidetes	S	Uncharacterized protein conserved in bacteria (DUF2236)	-	-	-	-	-	-	-	-	-	-	-	-	DUF2236
gmmutg31842G000010.1	1229172.JQFA01000002_gene2872	2.14e-54	183	COG3662@1|root,COG3662@2|Bacteria,1G3CM@1117|Cyanobacteria,1H7UW@1150|Oscillatoriales	1117|Cyanobacteria	S	Uncharacterized protein conserved in bacteria (DUF2236)	coaE	-	-	-	-	-	-	-	-	-	-	-	CoaE,DUF2236
gmmutg5678G000010.1	1242864.D187_004076	4.21e-48	170	COG3662@1|root,COG3662@2|Bacteria,1RBZU@1224|Proteobacteria,439CI@68525|delta/epsilon subdivisions,2X4KV@28221|Deltaproteobacteria,2YZ7X@29|Myxococcales	28221|Deltaproteobacteria	S	Uncharacterized protein conserved in bacteria (DUF2236)	-	-	-	-	-	-	-	-	-	-	-	-	DUF2236
gmmutg1209G000010.1	3218.PP1S86_180V6.1	1.24e-108	327	COG1739@1|root,KOG3299@2759|Eukaryota,37VQ2@33090|Viridiplantae,3GMYG@35493|Streptophyta	35493|Streptophyta	S	Uncharacterized protein family UPF0029	-	-	-	-	-	-	-	-	-	-	-	-	RWD,UPF0029
MSTRG.4269.1.p1	3218.PP1S86_180V6.1	1.24e-108	327	COG1739@1|root,KOG3299@2759|Eukaryota,37VQ2@33090|Viridiplantae,3GMYG@35493|Streptophyta	35493|Streptophyta	S	Uncharacterized protein family UPF0029	-	-	-	-	-	-	-	-	-	-	-	-	RWD,UPF0029
gmmutg31074G000050.1	38727.Pavir.Eb02675.1.p	5.57e-22	86.3	2E8ID@1|root,2SF0F@2759|Eukaryota	2759|Eukaryota	S	Unnamed protein product. Source PGD	-	-	-	-	-	-	-	-	-	-	-	-	-
MSTRG.37535.1.p1	938289.CAJN020000003_gene986	5.44e-27	116	COG0210@1|root,COG0210@2|Bacteria,1TPSU@1239|Firmicutes,247RM@186801|Clostridia,267U0@186813|unclassified Clostridiales	186801|Clostridia	L	UvrD-like helicase C-terminal domain	pcrA	-	3.6.4.12	ko:K03657	ko03420,ko03430,map03420,map03430	-	-	-	ko00000,ko00001,ko01000,ko03400	-	-	-	UvrD-helicase,UvrD_C
STRG.3695.1.p1	42345.XP_008791283.1	0	951	KOG3578@1|root,KOG3578@2759|Eukaryota,37RJ9@33090|Viridiplantae,3GFY4@35493|Streptophyta,3KT94@4447|Liliopsida	35493|Streptophyta	S	WASH complex subunit 7	-	-	-	ko:K18465	ko04144,map04144	-	-	-	ko00000,ko00001,ko04131	-	-	-	WASH-7_C,WASH-7_N,WASH-7_mid
gmmutg3979G000060.2	3218.PP1S68_294V6.1	4.33e-111	341	2CTH7@1|root,2RGAW@2759|Eukaryota,37ZY9@33090|Viridiplantae,3GPU3@35493|Streptophyta	35493|Streptophyta	O	Zinc finger, C3HC4 type (RING finger)	-	-	2.3.2.27	ko:K06058	ko04330,map04330	-	-	-	ko00000,ko00001,ko01000,ko04121	-	-	-	zf-RING_2
gmmutg3979G000070.1	3218.PP1S68_294V6.1	1e-78	256	2CTH7@1|root,2RGAW@2759|Eukaryota,37ZY9@33090|Viridiplantae,3GPU3@35493|Streptophyta	35493|Streptophyta	O	Zinc finger, C3HC4 type (RING finger)	-	-	2.3.2.27	ko:K06058	ko04330,map04330	-	-	-	ko00000,ko00001,ko01000,ko04121	-	-	-	zf-RING_2
gmmutg44871G000010.2	3218.PP1S68_294V6.1	7.46e-107	330	2CTH7@1|root,2RGAW@2759|Eukaryota,37ZY9@33090|Viridiplantae,3GPU3@35493|Streptophyta	35493|Streptophyta	O	Zinc finger, C3HC4 type (RING finger)	-	-	2.3.2.27	ko:K06058	ko04330,map04330	-	-	-	ko00000,ko00001,ko01000,ko04121	-	-	-	zf-RING_2
gmmutg74195G000010.1	3218.PP1S68_294V6.1	6.32e-81	257	2CTH7@1|root,2RGAW@2759|Eukaryota,37ZY9@33090|Viridiplantae,3GPU3@35493|Streptophyta	35493|Streptophyta	O	Zinc finger, C3HC4 type (RING finger)	-	-	2.3.2.27	ko:K06058	ko04330,map04330	-	-	-	ko00000,ko00001,ko01000,ko04121	-	-	-	zf-RING_2
gmmutg75383G000010.1	3218.PP1S68_294V6.1	2.76e-95	296	2CTH7@1|root,2RGAW@2759|Eukaryota,37ZY9@33090|Viridiplantae,3GPU3@35493|Streptophyta	35493|Streptophyta	O	Zinc finger, C3HC4 type (RING finger)	-	-	2.3.2.27	ko:K06058	ko04330,map04330	-	-	-	ko00000,ko00001,ko01000,ko04121	-	-	-	zf-RING_2
gmmutg25691G000010.1	181119.XP_005532238.1	1.7e-126	429	COG1112@1|root,KOG1802@2759|Eukaryota,38HI4@33154|Opisthokonta,3BI4K@33208|Metazoa,3CYUG@33213|Bilateria,489JZ@7711|Chordata,498VN@7742|Vertebrata,4GN0T@8782|Aves	33208|Metazoa	A	Zinc finger, GRF-type containing 1	ZGRF1	-	-	-	-	-	-	-	-	-	-	-	AAA_11,AAA_12,DUF2439,zf-GRF

## Sheet: Table S10
Table S10. The primer sequences for the ten genes in resin terpene biosynthesis pathway.
Gene ID	Gene symbol	Primer sequences
gmmutg963G000050.1	AACT	5’-Dig-CACCAGCTCCATCACTTACTTGGCTTGAATTTCCAGCAGTGGTGC-3’
gmmutg64965G000010.1	HMGS	5’-Dig-CCATATCTTCCATCCCAAGAACTGCTTTCAATCCAGTTGATACAG-3’
gmmutg21053G000010.1	MDD	5’-Dig-TGTCATTCATGTAGAATATTGGAGGAGATGTGTCAAGGCAAACTG-3’
gmmutg46752G000010.1	MCT	5’-Dig-CGATGGATACATCATCTGTAACCTCCAATCCTTCCCTATACACAA-3’
gmmutg24519G000020.1	HDS	5’-Dig-CAATATTGTGTCCACTGTTGCAAGATCCTTATAGGGCATGCCGAC-3’
gmmutg51494G000020.2	MK	5’-Dig-CTCGATATGTGTCAAGTGACCAGACTTAAACTTCACCATGTTTCC-3’
gmmutg2453G000010.1	DXR	5’-Dig-CAAGCTTTGGCTTGAATCTCCTAACCTGATCTGCAAGTAGTGTCA-3’
gmmutg12323G000030.1	MDS	5’-Dig-CTCCCACCACGCGTTTCAGTCGCAATCACAGTGCTTGCAGACACC-3’
gmmutg10640G000080.1	HDR	5’-Dig-CCAAACCTTTGAAACCCATGGACATGTAGTATCCACAATCTTCAC-3’
gmmutg2210G000070.1	GPPS	5’-Dig-CGCCGCAATGCACATCATCGGTGGACCTCTCTTCGCCTTCTCTG-3’

[truncated: 1 more sheets: Table S11]
